# Supplementary material for: Comparative analysis of the dust retention capacity and leaf microstructure of 11 Sophora japonica clones
Source: PLoS One. 2021 Sep 7;16(9):e0254627. doi: 10.1371/journal.pone.0254627 (PMC8423301; doi:10.1371/journal.pone.0254627)
Supplement: S1 Fig — Data in 2A are means ± standard deviation. Different lowercase letters indicate significant differences among different clones using the same determination method (p < 0.05). (XLSX) [file pone.0254627.s001.xlsx]

## Sheet: S1 Fig.
Fig-1a
Natural processing of raw data	Repeat 1	Repeat 2	Repeat 3			Manual processing of raw data	Repeat 1	Repeat 2	Repeat 3
A0	40.0826	35.7945	42.7018			A0	37.8363	39.6543	41.5433
A1	63.1303	55.249	65.6186			A1	87.079	69.5197	65.9761
A2	52.3726	31.9398	43.1902			A2	46.0894	52.6879	37.4249
A3	67.9383	54.9933	93.3719			A3	41.5151	66.0079	90.5512
A4	97.6784	134.943	80.9568			A4	130.057	120.654	116
A5	109.615	139.022	143.103			A5	111.818	118.956	104.696
A6	97.3478	110.894	135.208			A6	99.4286	71.8092	119.309
A7	53.9769	61.8201	52.2939			A7	64.082	60.567	71.9348
A8	129.184	96.6543	108.706			A8	98.544	103.755	88.8295
A9	106.463	121.564	99.249			A9	129.772	122.739	121.764
A10	91.6433	86.6532	102.876			A10	90.7229	80.5104	104.089
Natural processing of mapping data						Manual processing of drawing data
Clones	Natural dust retention	Standard deviation	Coefficient of variation	Significance		Clones	Artificial dust retention	Standard deviation	Coefficient of variation	Significance
A0	39.5263	±3.487	0.0882215	e		A0	39.678	±1.854	0.0467163	f
A1	61.3326	±5.413	0.0882645	de		A1	74.1916	±11.301	0.152316	cd
A2	42.5009	±10.234	0.24079	e		A2	45.4007	±7.655	0.168605	ef
A3	72.1012	±19.525	0.2708	cd		A3	66.0247	±24.518	0.371346	de
A4	104.526	±27.637	0.264402	ab		A4	122.237	±7.161	0.0585831	a
A5	130.58	±18.270	0.139919	a		A5	111.823	±7.130	0.0637585	ab
A6	114.483	±19.184	0.167566	ab		A6	96.8488	±23.855	0.246307	bc
A7	56.0303	±5.084	0.0907402	de		A7	65.5279	±5.820	0.08882	de
A8	111.515	±16.446	0.147475	ab		A8	97.0429	±7.575	0.0780602	bc
A9	109.092	±11.388	0.104386	ab		A9	124.758	±4.369	0.0350234	a
A10	93.724	±8.309	0.0886529	bc		A10	91.7741	±11.824	0.128841	bc
Fig-1b
Model formula: natural = 24.924 - 0.017×manual + 0.017 × manual2 - 0.0001× manual3
Correlation coefficient	r=0.9103**
Fit degree	R2=0.829
