# Supplementary material for: Comparative analysis of the dust retention capacity and leaf microstructure of 11 Sophora japonica clones
Source: PLoS One. 2021 Sep 7;16(9):e0254627. doi: 10.1371/journal.pone.0254627 (PMC8423301; doi:10.1371/journal.pone.0254627)
Supplement: S2 Fig — (XLSX) [file pone.0254627.s002.xlsx]

## Sheet: S2 Fig.
PM2.5
Clones	Repeat 1	Repeat 2	Repeat 3	Average value	Standard deviation	Significance
A0	4.5599	4.57445	4.56475	4.56637	±0.006	d
A1	16.4946	17.71	17.7764	17.327	±0.589	b
A2	23.7348	23.9292	25.2298	24.2979	±0.664	a
A3	17.1136	17.2207	15.6826	16.6723	±0.701	b
A4	3.7762	3.28574	5.59886	4.22026	±0.995	d
A5	5.00857	5.71959	6.14986	5.62601	±0.471	c
A6	6.00608	6.02441	6.20302	6.07783	±0.089	c
A7	0.920041	1.01083	1.14672	1.02587	±0.093	e
A8	0.49562	0.49562	0.594042	0.528427	±0.046	e
A9	6.13647	6.21823	6.36486	6.23985	±0.094	c
A10	6.30285	6.95265	6.85043	6.70198	±0.285	c
PM2.5-10
Clones	Repeat 1	Repeat 2	Repeat 3	Average value	Standard deviation	Significance
A0	9.29878	9.26102	9.31543	9.29174	±0.023	f
A1	28.8509	31.2763	31.697	30.6081	±1.254	c
A2	10.9257	10.9257	11.8842	11.2452	±0.452	f
A3	32.0062	32.0062	34.1986	32.737	±1.034	b
A4	28.5785	28.5785	28.933	28.6967	±0.167	c
A5	16.4882	18.7779	20.0614	18.4425	±1.478	e
A6	28.1516	28.2248	29.0665	28.481	±0.415	c
A7	23.2257	25.8395	27.0575	25.3742	±1.599	d
A8	22.6208	22.6208	26.1166	23.7861	±1.648	d
A9	38.5294	38.5294	39.424	38.8276	±0.422	a
A10	17.6878	19.2414	18.9433	18.6242	±0.673	e
PM>10
Clones	Repeat 1	Repeat 2	Repeat 3	Average value	Standard deviation	Significance
A0	86.1413	86.1645	86.1198	86.1419	±0.018	a
A1	54.6545	51.0137	50.5266	52.0649	±1.842	e
A2	65.1522	65.1451	62.886	64.3944	±1.067	c
A3	50.7824	50.7731	50.1187	50.5581	±0.311	e
A4	67.6647	67.6453	65.4681	66.926	±1.031	c
A5	78.5032	75.5025	73.7888	75.9315	±1.948	b
A6	65.8423	65.7508	64.7305	65.4412	±0.504	c
A7	75.8543	73.1496	71.7958	73.5999	±1.687	b
A8	76.9138	76.8836	73.2893	75.6956	±1.702	b
A9	55.2734	55.2524	54.2111	54.9123	±0.496	d
A10	76.0093	73.8059	74.2063	74.6738	±0.958	b
SSA
Clones	Repeat 1	Repeat 2	Repeat 3	Average value	Standard deviation	Significance
A0	0.315	0.329	0.315	0.319667	±0.007	g
A1	1.38	1.47	1.47	1.44	±0.042	b
A2	1.66	1.66	1.74	1.68667	±0.038	a
A3	1.45	1.45	1.37	1.42333	±0.038	b
A4	0.664	0.664	0.781	0.703	±0.055	e
A5	0.599	0.67	0.714	0.661	±0.047	e
A6	0.798	0.799	0.823	0.806667	±0.012	d
A7	0.418	0.459	0.48	0.452333	±0.026	f
A8	0.373	0.373	0.421	0.389	±0.023	f
A9	0.919	0.919	0.935	0.924333	±0.008	c
A10	0.654	0.715	0.702	0.690333	±0.026	e
