# Supplementary material for: Comparative analysis of the dust retention capacity and leaf microstructure of 11 Sophora japonica clones
Source: PLoS One. 2021 Sep 7;16(9):e0254627. doi: 10.1371/journal.pone.0254627 (PMC8423301; doi:10.1371/journal.pone.0254627)
Supplement: S3 Fig — (XLSX) [file pone.0254627.s003.xlsx]

## Sheet: S3 Fig.
Cr
Clones	Repeat 1	Repeat 2	Repeat 3	Standard deviation	Average value
A0	0	0	0	0	0
A1	0.0642821	0.0541855	0.0879323	±0.017	0.0688
A2	0.0595724	0.0468645	0.0477631	±0.007	0.0514
A3	0.0517	0.0418	0.0532	±0.006	0.0489
A4	0.0733	0.0677	0.0762	±0.004	0.0724
A5	0.0448	0.0491	0.0417	±0.004	0.0452
A6	0	0	0	0	0
A7	0	0	0	0	0
A8	0.0518	0.0492	0.0589	±0.005	0.0533
A9	0	0	0	0	0
A10	0.0336	0.0369	0.0219	±0.008	0.0308
Co
Clones	Repeat 1	Repeat 2	Repeat 3	Standard deviation	Average value
A0	0	0	0	0	0
A1	0.0275553	0.0257323	0.0355124	±0.005	0.0296
A2	0.0690063	0.0602661	0.0597276	±0.005	0.063
A3	0.0256	0.0241	0.0325	±0.004	0.0274
A4	0.0396	0.0367	0.0425	±0.003	0.0396
A5	0	0	0	0	0
A6	0.0294	0.0287	0.0328	±0.002	0.0303
A7	0	0	0	0	0
A8	0	0	0	±0.007	0
A9	0	0	0	0	0
A10	0	0	0	0	0
Ni
Clones	Repeat 1	Repeat 2	Repeat 3	Standard deviation	Average value
A0	0.0502189	0.0743647	0.0553164	±0.013	0.0599667
A1	0.0304733	0.0331563	0.0371704	±0.003	0.0336
A2	0.0589858	0.0665319	0.0778823	±0.010	0.0678
A3	0	0	0	0	0
A4	0	0	0	0	0
A5	0.0339	0.0298	0.0374	±0.004	0.0337
A6	0.0559	0.0498	0.0596	±0.005	0.0551
A7	0	0	0	0	0
A8	0.0242	0.0327	0.0298	±0.004	0.0289
A9	0.0511	0.0428	0.0519	±0.005	0.0486
A10	0.0426	0.0488	0.0367	±0.006	0.0427
As
Clones	Repeat 1	Repeat 2	Repeat 3	Standard deviation	Average value
A0	0	0	0	0	0
A1	0.0338274	0.0316597	0.0272128	±0.003	0.0309
A2	0	0	0	0	0
A3	0	0	0	0	0
A4	0	0	0	0	0
A5	0	0	0	0	0
A6	0.0225	0.0284	0.0199	±0.004	0.0236
A7	0	0	0	0	0
A8	0	0	0	0	0
A9	0	0	0	0	0
A10	0	0	0	0	0
