# Supplementary material for: Comparative analysis of the dust retention capacity and leaf microstructure of 11 Sophora japonica clones
Source: PLoS One. 2021 Sep 7;16(9):e0254627. doi: 10.1371/journal.pone.0254627 (PMC8423301; doi:10.1371/journal.pone.0254627)
Supplement: S4 Fig — Data in 5A comprise the membership degree (Y¯) of each sample, total natural and artificial particulate matter per unit leaf area, PM2.5, PM2.5–10, PM > 10, and specific surface area (SSA), and elemental content for chromium (Cr), cobalt (Co), nickel (Ni), and arsenic (As). (XLSX) [file pone.0254627.s004.xlsx]

## Sheet: S4 Fig.
Average value
Clones	Natural dust retention	Artificial dust retention	PM2.5	PM2.5-10	PM>10	SSA	Cr	Co	Ni	As	Total metal
A0	39.5263	39.678	4.56637	9.29174	86.1419	0.319667	0	0	0.0584	0	0.0584
A1	61.3326	74.1916	17.327	30.6081	52.0649	1.44	0.0688	0.0296	0.0336	0.0309	0.1629
A2	42.5009	45.4007	24.2979	11.2452	64.3944	1.68667	0.0514	0.063	0.0678	0	0.1822
A3	72.1012	66.0247	16.6723	32.737	50.5581	1.42333	0.0489	0.0274	0	0	0.0763
A4	104.526	122.237	4.22026	28.6967	66.926	0.703	0.0724	0.0396	0	0	0.112
A5	130.58	111.823	5.62601	18.4425	75.9315	0.661	0.0452	0	0.0337	0	0.0789
A6	114.483	96.8488	6.07783	28.481	65.4412	0.806667	0	0.0303	0.055	0.0236	0.1089
A7	56.0303	65.5279	1.02587	25.3742	73.5999	0.452333	0	0	0	0	0
A8	111.515	97.0429	0.528427	23.7861	75.6956	0.389	0.0533	0.0512	0.0289	0	0.1334
A9	109.092	124.758	6.23985	38.8276	54.9123	0.924333	0	0	0.0486	0	0.0486
A10	93.724	91.7741	6.70198	18.6242	74.6738	0.690333	0.0308	0	0.0427	0	0.0735
maximum	130.58	124.758	24.2979	38.8276	86.1419	1.68667	0.0724	0.063	0.0678	0.0309	0.1822
minimum	39.5263	39.678	0.528427	9.29174	50.5581	0.319667	0	0	0	0	0
Membership degree
Clones	Natural dust retention	Artificial dust retention	PM2.5	PM2.5-10	PM>10	SSA	Cr	Co	Ni	As	Total metal	Average value	Sort
A0	0	0	0.169879	0	1	0	0	0	0.861357	0	0.320527	0.203124	10
A1	0.239488	0.405659	0.706729	0.721711	0.0423457	0.819556	0.950276	0.469841	0.495575	1	0.894072	0.585118	1
A2	0.0326686	0.0672623	1	0.0661379	0.388838	1	0.709945	1	1	0	1	0.526485	2
A3	0.357754	0.309669	0.679183	0.793791	0	0.807364	0.675414	0.434921	0	0	0.418771	0.40581	8
A4	0.713861	0.970366	0.155318	0.656997	0.459983	0.280419	1	0.628571	0	0	0.614709	0.486552	4
A5	1	0.847967	0.214459	0.309818	0.713061	0.249695	0.624309	0	0.49705	0	0.433041	0.445636	6
A6	0.823214	0.671963	0.233468	0.649693	0.418255	0.356254	0	0.480952	0.811209	0.763754	0.597695	0.520876	3
A7	0.181255	0.303829	0.0209276	0.544508	0.647536	0.0970493	0	0	0	0	0	0.179511	11
A8	0.790613	0.674244	0	0.490737	0.70643	0.0507191	0.736188	0.812698	0.426254	0	0.732162	0.468788	5
A9	0.764008	1	0.240284	1	0.122365	0.442331	0	0	0.716814	0	0.26674	0.42858	7
A10	0.595227	0.612317	0.259726	0.31597	0.677717	0.271153	0.425414	0	0.629794	0	0.403403	0.378732	9
