# Supplementary material for: Comparative analysis of the dust retention capacity and leaf microstructure of 11 Sophora japonica clones
Source: PLoS One. 2021 Sep 7;16(9):e0254627. doi: 10.1371/journal.pone.0254627 (PMC8423301; doi:10.1371/journal.pone.0254627)
Supplement: S5 Fig — (XLSX) [file pone.0254627.s005.xlsx]

## Sheet: S5 Fig.
Leaflet raw data
Clones	Leaflet width (cm)	Leaflet length (cm)	Leaflet length / width	Leaflet area (cm2)	Leaflet perimeter (cm)
A0	3.75	6.75	1.8	5.78638	9.6056
A0	10.41	6.7	0.643612	5.34578	8.38422
A0	8.48	6.82	0.804245	4.30174	7.8626
A0	12.49	6.95	0.556445	4.73651	8.34606
A0	5.99	6.89	1.15025	2.61688	5.7888
A0	5.41	10.57	1.95379	5.10217	8.62595
A0	7.75	10.96	1.41419	6.11593	9.65649
A0	9.89	10.87	1.09909	6.02399	8.98219
A0	3.38	10.91	3.22781	4.25577	7.82443
A0	11.95	10.72	0.897071	3.2323	6.08142
A0	3.54	14.92	4.21469	5.49874	9.27481
A0	5.45	14.89	2.73211	5.33914	9.10941
A0	11.31	15.01	1.32714	5.50959	9.10941
A0	7.46	14.78	1.98123	5.52221	8.28244
A0	9.31	14.86	1.59613	5.23927	8.82952
A0	10.65	18.63	1.7493	4.89158	8.24427
A0	6.95	18.83	2.70935	4.22712	7.76081
A0	5.38	18.83	3.5	4.29899	7.64631
A0	3.65	18.85	5.16438	3.52754	7.08651
A0	8.71	18.72	2.14925	3.57626	6.85751
A0	10.98	6.12	0.557377	7.83009	11.6539
A0	4.14	6.69	1.61594	6.66401	10.4835
A0	6.44	6.35	0.986025	4.69022	8.56234
A0	8.52	6.15	0.721831	3.97672	7.67176
A0	13.21	6.12	0.463285	3.92249	7.43003
A0	9.6	9.53	0.992708	8.34272	10.9542
A0	7.42	9.83	1.3248	5.74753	10.0891
A0	11.79	9.78	0.829517	5.66692	9.58015
A0	5.26	10.03	1.90684	5.45148	9.49109
A0	3.41	9.88	2.89736	4.37086	7.95165
A0	12.77	13.1	1.02584	6.99697	11.3232
A0	10.87	13.09	1.20423	6.7396	10.8142
A0	6.4	13.37	2.08906	8.38545	11.7812
A0	8.71	13.4	1.53846	5.84578	9.94911
A0	3.87	13.54	3.49871	6.47431	9.63104
A0	13.09	17.88	1.36593	8.97384	11.8066
A0	10.66	18.34	1.72045	8.03162	12.1247
A0	8.15	18.18	2.23067	8.65528	11.9593
A0	6.05	18.37	3.03636	7.2354	11.5776
A0	3.82	18.06	4.72775	7.66159	10.7888
A0	8.68	5.47	0.630184	5.43319	9.84733
A0	4.46	5.91	1.32511	10.1488	11.8957
A0	10.5	5.49	0.522857	5.32344	9.4402
A0	6.54	5.69	0.870031	4.99566	8.44784
A0	12.3	5.49	0.446341	3.48351	7.20102
A0	12.64	9.76	0.772152	10.6412	13.0789
A0	5.81	9.76	1.67986	9.20093	12.0611
A0	7.98	9.62	1.20551	9.10802	11.1959
A0	10.28	9.64	0.937743	6.80192	10.2417
A0	3.59	9.85	2.74373	6.23054	9.63104
A0	4.44	14.23	3.20495	7.66062	12.1247
A0	10.15	14.16	1.39507	5.87734	9.82188
A0	6.25	14.26	2.2816	6.40195	10.0763
A0	12.01	14.37	1.1965	5.56575	10.0636
A0	8.27	14.28	1.72672	4.82457	8.82952
A0	5.55	18.6	3.35135	10.1208	13.8677
A0	3.3	18.51	5.60909	9.14817	12.5827
A0	7.65	18.75	2.45098	9.7147	13.257
A0	9.67	18.78	1.94209	8.50863	12.5827
A0	11.64	18.87	1.62113	7.41798	11.3359
A0	12.73	6.21	0.487824	6.47139	9.94911
A0	3.86	6.16	1.59585	4.07772	7.82443
A0	10.4	6.55	0.629808	4.30482	7.95165
A0	6.06	6.44	1.06271	4.04049	7.21374
A0	8.17	6.73	0.823745	2.98027	6.22137
A0	8.98	9.92	1.10468	8.06043	10.6107
A0	13.42	9.7	0.722802	5.39337	8.66412
A0	6.23	9.97	1.60032	7.46638	9.94911
A0	3.86	9.93	2.57254	5.89952	9.46565
A0	11.45	9.8	0.855895	5.17129	8.70229
A0	13.08	13.47	1.02982	9.26697	10.7888
A0	10.38	13.62	1.31214	8.51883	10.8651
A0	3.55	13.43	3.7831	4.82554	8.02799
A0	7.9	13.95	1.76582	5.57741	8.63868
A0	5.68	13.98	2.46127	4.95649	8.21883
A0	3.65	18.15	4.9726	11.65	13.3842
A0	6.12	18.16	2.96732	11.6843	13.1934
A0	8.81	18.13	2.05789	12.7186	12.7226
A0	11.22	18.08	1.61141	7.71064	11.1705
A0	13.19	17.95	1.36088	5.83057	8.95674
A0	13.05	5.11	0.391571	5.37232	8.71501
A0	6.75	5.33	0.78963	7.37412	9.7201
A0	11.06	5.08	0.459313	4.70851	7.5827
A0	9.17	5.39	0.587786	4.46474	8.04071
A0	3.92	5.2	1.32653	3.82732	6.76845
A0	10.36	8.64	0.833977	6.90794	9.61832
A0	3.69	8.88	2.4065	6.48337	9.63104
A0	12.8	9.08	0.709375	11.2241	11.2595
A0	5.89	8.89	1.50934	6.87492	9.58015
A0	8.04	8.8	1.09453	5.99761	8.98219
A0	8.77	13.19	1.50399	10.9337	12.1883
A0	11.06	13.31	1.20344	5.84238	9.52926
A0	5.94	13.65	2.29798	10.564	11.514
A0	12.95	13.48	1.04093	6.30224	9.2112
A0	3.3	13.57	4.11212	8.37137	10.1272
A0	3.48	18.25	5.24425	9.41443	11.8066
A0	10.55	18.08	1.71374	7.52773	10.8651
A0	8.36	18.16	2.17225	8.28154	11.0433
A0	5.9	18.03	3.05593	9.2728	10.8651
A0	12.76	18.16	1.4232	8.65852	10.9288
A1	6.3	7	1.11111	3.74816	7.91349
A1	11.79	6.94	0.588634	3.40841	6.98473
A1	4.13	7.13	1.72639	3.1457	7.32824
A1	9.02	10.72	1.18847	6.67664	10.7761
A1	10.75	10.53	0.979535	5.05377	9.17303
A1	5.39	10.64	1.97403	5.96896	9.75827
A1	7.23	10.47	1.44813	4.65817	8.43511
A1	3.48	10.58	3.04023	4.54001	8.48601
A1	7.84	14.34	1.82908	6.2778	10.6997
A1	11.81	14.26	1.20745	6.29998	10.1908
A1	4.19	14.4	3.43675	5.95488	10.0382
A1	9.75	14.31	1.46769	4.78702	8.60051
A1	6.13	14.25	2.32463	4.34755	8.60051
A1	9.14	17.74	1.94092	7.35825	10.5216
A1	5.31	18.1	3.40866	6.66434	10.8142
A1	3.42	18.23	5.33041	7.46816	11.2595
A1	11.13	17.83	1.60198	4.86228	9.10941
A1	7.03	17.95	2.55334	3.99744	8.04071
A2	8.09	10.58	1.30779	8.81974	11.1196
A2	11.02	10.77	0.977314	6.99098	10.9796
A2	3.39	10.79	3.18289	7.63569	10.2672
A2	5.66	10.74	1.89753	5.46216	9.89822
A2	13.03	10.88	0.834996	5.30984	8.80407
A2	3.32	16.37	4.93072	13.1895	13.8168
A2	5.86	16.85	2.87543	11.2097	14.5293
A2	8.52	16.75	1.96596	9.89857	13.3333
A2	12.65	16.61	1.31304	5.48919	9.03308
A2	10.53	16.39	1.55651	4.8754	8.0916
A2	10.98	7.24	0.659381	7.54149	11.1705
A2	6.62	6.99	1.05589	4.81777	8.48601
A2	9.99	11.56	1.15716	8.08293	11.0305
A2	7.16	11.38	1.58939	5.1967	8.80407
A2	6.71	15.69	2.3383	5.98644	10.1527
A2	11.18	15.66	1.40072	4.72276	8.20611
A2	9.05	16.21	1.79116	5.85306	9.83461
A2	10.24	12.11	1.18262	8.69607	11.8448
A2	7.85	12.31	1.56815	6.92235	10.6107
A2	5.25	12.25	2.33333	7.45473	10.6997
A2	2.93	6.5	2.21843	6.33801	11.2214
A2	7.41	6.64	0.896086	7.27311	10.9415
A2	1.05	11.63	11.0762	10.8144	14.7455
A2	6.26	11.49	1.83546	12.5083	14.7583
A2	3.82	11.49	3.00785	12.2903	13.855
A2	8.9	11.99	1.34719	11.0336	15.3562
A2	8.25	17.93	2.17333	12.3387	14.4529
A2	5.64	17.97	3.18617	11.4138	14.1349
A2	3.17	17.96	5.66562	10.4088	13.2824
A2	6.82	7.5	1.09971	6.50619	10.4453
A2	9.31	7.62	0.818475	6.34805	11.0051
A2	4.68	11.7	2.5	11.2786	15.2926
A2	11.61	11.14	0.959518	6.15915	9.65649
A2	7.27	13.01	1.78955	7.57969	11.4885
A2	9.56	12.8	1.33891	6.37104	9.36387
A2	4.29	18.09	4.21678	10.744	14.8473
A2	11.65	17.89	1.53562	6.77133	12.341
A2	8.65	17.695	2.04566	7.7634	11.4249
A2	6.37	18.19	2.85557	6.54682	11.6539
A2	10.59	6.05	0.571294	8.99973	10.8015
A2	5.61	6.44	1.14795	6.65754	10.0891
A2	12.91	6.22	0.481797	5.37637	8.18066
A2	8.4	6.36	0.757143	4.54827	8.04071
A2	3.54	9.58	2.70621	10.6085	11.7557
A2	7.62	9.92	1.30184	8.16645	11.9975
A2	11.74	10.12	0.86201	7.90342	11.374
A2	13.75	10.01	0.728	6.125	9.80916
A2	9.61	10.01	1.04162	6.40325	9.05852
A2	5.81	10.15	1.74699	5.39774	8.60051
A2	6.84	14.25	2.08333	11.8525	13.0153
A2	4.37	14.06	3.21739	12.5378	12.7863
A2	9.3	14.34	1.54194	11.9577	12.8117
A2	13.84	14.32	1.03468	8.37882	11.8575
A2	11.68	14.46	1.23801	9.9876	11.1196
A2	3.46	18.81	5.43642	9.30696	12.8626
A2	7.98	19.06	2.38847	12.8431	13.5242
A2	5.62	18.89	3.36121	9.04425	12.2392
A2	12.88	19.1	1.48292	8.42042	12.2646
A2	10.64	19.14	1.79887	10.8949	12.0356
A2	11.45	5.78	0.504803	6.52157	10.4707
A2	2.64	5.49	2.07955	4.51427	8.16794
A2	7.12	5.5	0.772472	4.9	8.60051
A2	9.47	5.52	0.582893	6.00425	8.89313
A2	4.8	5.58	1.1625	3.91035	8.51145
A2	6.07	9.05	1.49094	8.8492	11.8193
A2	1.73	9.22	5.32948	6.81778	11.4504
A2	3.83	9.28	2.42298	6.50328	10.5089
A2	8.16	9.27	1.13603	5.56494	9.64377
A2	10.23	9.11	0.890518	5.209	8.91858
A2	9.98	13.65	1.36774	11.515	13.715
A2	5.22	13.62	2.6092	10.6254	12.5064
A2	1.18	13.32	11.2881	7.47107	10.3308
A2	7.61	13.88	1.82392	8.77393	12.3282
A2	3.15	13.64	4.33016	6.26501	10.8906
A2	1.53	18.54	12.1176	10.0185	13.5751
A2	6.13	18.82	3.07015	11.362	14.4656
A2	3.85	18.5	4.80519	11.5313	13.6387
A2	8.72	18.71	2.14564	9.39809	12.8244
A2	10.86	18.81	1.73204	7.69056	11.8321
A2	5.36	6.21	1.15858	7.31568	10.7379
A2	7.8	6.31	0.808974	6.80144	10.4962
A2	10.58	6.23	0.588847	8.14007	11.0051
A2	3.2	6.29	1.96562	4.14004	7.95165
A2	13.01	6.44	0.495004	5.96265	9.35115
A2	9.31	9.85	1.058	7.33122	10.5089
A2	6.31	9.83	1.55784	9.52288	10.4835
A2	3.45	10.18	2.95072	7.20286	10.7125
A2	11.53	9.86	0.85516	4.39546	8.30789
A2	13.57	10.08	0.742815	6.12565	8.44784
A2	11.13	13.75	1.2354	8.51624	12.8753
A2	4.68	13.9	2.97009	11.1008	13.1298
A2	7.06	13.84	1.96034	5.64782	9.75827
A2	9.12	13.99	1.53399	4.43043	8.49873
A2	13.1	13.64	1.04122	4.30288	7.67176
A2	3.47	18.74	5.40058	8.91006	12.9771
A2	12.01	18.54	1.54371	8.08341	11.7303
A2	7.45	18.53	2.48725	9.02612	11.5776
A2	9.73	18.5	1.90134	6.37848	10.1908
A2	5.48	18.73	3.41788	5.49372	10.1272
A2	13.9	7.65	0.55036	19.1172	15.7506
A2	10.55	7.88	0.746919	15.2068	15.9033
A2	5.43	8	1.4733	8.76568	11.6921
A2	7.92	7.97	1.00631	9.05817	10.6361
A2	3.13	7.58	2.42173	6.68635	9.18575
A2	3.25	12.97	3.99077	16.8947	15.1908
A2	8.95	13.04	1.45698	14.9415	14.8601
A2	6.16	13.35	2.16721	13.6728	14.5802
A2	11.56	13.34	1.15398	10.8008	12.2392
A2	14.07	13.28	0.943852	6.40713	9.89822
A2	8.38	18.82	2.24582	13.0721	14.3003
A2	13.5	18.6	1.37778	10.2113	12.888
A2	5.61	18.96	3.37968	12.9799	14.4911
A2	10.99	18.6	1.69245	12.6547	13.2316
A2	3.29	18.99	5.77204	8.97918	12.9771
A2	11.24	8.54	0.759786	9.60738	11.8448
A2	5.92	9.41	1.58953	11.0475	13.9186
A2	8.83	11.64	1.31823	6.84384	9.68193
A2	11.27	15.33	1.36025	15.1665	16.5776
A2	6.02	15.39	2.55648	17.9616	15.5344
A3	12.51	6	0.479616	5.85031	9.36387
A3	4.27	6.45	1.51054	4.74477	8.71501
A3	7.17	6.38	0.889819	4.85403	7.92621
A3	9.64	6.43	0.667012	3.44693	6.85751
A3	5.37	10.51	1.95717	5.46426	9.10941
A3	9.94	10.26	1.03219	3.90291	8.01527
A3	3.26	10.34	3.17178	5.25627	8.26972
A3	12.18	10.42	0.855501	4.24185	7.95165
A3	7.63	10.21	1.33814	2.75236	6.38677
A3	9.16	14.08	1.53712	4.79527	8.42239
A3	11.22	13.94	1.24242	4.41715	7.92621
A3	3.29	14.41	4.37994	5.72001	9.52926
A3	5.16	14.16	2.74419	4.49145	8.30789
A3	7.09	14.1	1.98872	4.02625	8.16794
A3	12.73	13.86	1.08877	3.14683	6.51399
A3	12.27	17.7	1.44254	3.821	7.1374
A3	7.55	17.81	2.35894	3.37587	6.66667
A3	9.54	17.69	1.8543	2.55796	5.81425
A3	5.28	18.1	3.42803	3.70624	7.25191
A3	3.48	18.29	5.25575	2.79186	6.18321
A3	6.39	5.26	0.823161	6.53759	8.70229
A3	12.67	5.29	0.417522	4.56834	7.59542
A3	8.67	5.48	0.632065	4.8325	7.63359
A3	3.73	5.28	1.41555	3.69297	6.57761
A3	10.69	5.44	0.508887	2.93009	5.92875
A3	3.77	9.43	2.50133	9.83901	11.5394
A3	13.01	9.41	0.72329	6.22374	9.73282
A3	10.5	9.3	0.885714	5.54131	8.16794
A3	6.03	9.35	1.55058	4.96102	7.95165
A3	8.53	9.1	1.06682	3.71563	6.47583
A3	10.34	13.23	1.2795	9.61256	10.6361
A3	12.64	13.03	1.03085	5.66902	8.49873
A3	5.86	13.53	2.30887	7.95991	10.4453
A3	8.06	13.43	1.66625	7.11222	9.70738
A3	3.34	13.8	4.13174	7.39726	9.56743
A3	5.97	18.04	3.02178	8.22699	10.7888
A3	13.21	17.58	1.33081	6.7477	9.27481
A3	8.81	18.15	2.06016	8.25904	10.7125
A3	11.17	17.73	1.58729	4.50489	7.65903
A3	3.36	18.18	5.41071	7.01251	9.58015
A3	10.86	9.3	0.856354	4.74024	8.15522
A3	8.14	9.31	1.14373	3.28248	7.07379
A3	3.44	9.49	2.75872	3.26564	6.25954
A3	5.44	9.55	1.75551	2.82002	5.91603
A3	7.41	12.23	1.65047	5.15834	8.88041
A3	12.18	11.95	0.981117	3.6771	7.0229
A3	9.85	12.08	1.2264	3.78733	6.9084
A3	3.58	12.21	3.41061	3.29041	6.41221
A3	5.21	14.16	2.71785	5.45245	9.00763
A3	8.59	14.83	1.72643	4.74946	8.54962
A3	12.16	15.53	1.27714	5.63455	9.41476
A3	3.04	15.18	4.99342	3.94321	7.74809
A3	10.29	15.33	1.4898	5.53322	8.67684
A3	6.81	15.49	2.2746	4.44775	8.20611
A3	5.39	18.75	3.47866	6.47074	9.73282
A3	3.52	18.995	5.39631	6.71047	10.2163
A3	7.14	19.1	2.67507	5.8699	9.4402
A3	10.73	18.93	1.76421	5.96151	8.96947
A3	8.86	18.83	2.12528	4.40922	7.92621
A3	12.53	18.89	1.50758	4.58744	7.9771
A3	5.89	10.19	1.73005	4.76322	8.29517
A3	8.23	10.09	1.226	2.91747	6.08142
A3	4.1	10.46	2.55122	2.99613	6.59033
A3	10.93	12.64	1.15645	5.06445	8.75318
A3	7.12	12.93	1.81601	6.01024	9.56743
A3	13.04	12.82	0.983129	4.36973	8.12977
A3	5.23	13.12	2.5086	4.53434	7.83715
A3	9.13	12.93	1.41621	2.83993	6.53944
A3	3.34	13.05	3.90719	3.64214	6.73028
A3	11.92	15.44	1.2953	5.76987	8.84224
A3	6.04	15.72	2.60265	5.29981	8.66412
A3	9.9	15.78	1.59394	5.85355	8.71501
A3	4.14	16.1	3.88889	4.39595	8.57506
A3	7.95	15.85	1.99371	4.21498	7.32824
A3	12.89	18.76	1.45539	7.4073	10.3817
A3	10.96	18.8	1.71533	5.62726	9.3257
A3	5.17	19.24	3.72147	6.30564	10.2036
A3	6.99	19.13	2.73677	5.54228	9.08397
A3	8.94	18.97	2.12192	4.73279	7.78626
A3	3.32	19.28	5.80723	4.73376	8.06616
A3	10.97	5.57	0.507748	8.3929	10.687
A3	8.65	5.7	0.65896	8.39646	10.687
A3	3.53	5.47	1.54958	7.75709	9.77099
A3	6.15	5.54	0.900813	6.99729	9.8855
A3	13.13	5.68	0.432597	7.24511	9.80916
A3	5.93	9.83	1.65767	6.53452	9.6056
A3	10.76	10.13	0.94145	8.48306	11.0433
A3	8.31	10.1	1.2154	8.21744	10.7634
A3	3.53	9.79	2.77337	5.99421	8.34606
A3	12.95	9.69	0.748263	4.56915	7.46819
A3	12.83	13.8	1.0756	7.97351	10.7634
A3	3.32	13.67	4.11747	5.79544	8.91858
A3	5.53	13.42	2.42676	5.771	8.0916
A3	7.77	14.08	1.8121	6.50474	9.28753
A3	10.23	14.15	1.38319	6.47091	8.90585
A3	5.36	18.18	3.39179	8.34531	10.8906
A3	3.16	18.25	5.77532	8.92123	11.0178
A3	10.06	18.23	1.81213	8.93175	10.9669
A3	12.44	18.12	1.45659	6.44841	8.71501
A3	7.72	18.19	2.35622	5.82992	8.96947
A3	5.69	5.04	0.885764	6.78525	9.24936
A3	10.04	5.14	0.511952	5.96184	8.86768
A3	12.47	5.29	0.424218	6.93999	9.18575
A3	3.69	5.2	1.40921	5.04018	8.60051
A3	7.85	4.97	0.633121	3.92427	7.1883
A3	8.13	9.02	1.10947	8.06642	10.458
A3	5.66	8.93	1.57774	5.97333	8.99491
A3	10.4	9.16	0.880769	6.71629	9.59288
A3	12.41	9.35	0.753425	7.09797	9.94911
A3	3.54	8.98	2.53672	4.80142	7.70992
A3	3.28	13.24	4.03659	7.51575	10.229
A3	5.73	13.19	2.30192	8.02029	9.68193
A3	7.97	13.29	1.6675	6.47997	9.63104
A3	11.91	13.17	1.10579	5.93173	8.94402
A3	9.97	13.31	1.33501	6.23523	9.10941
A3	3.05	18.01	5.90492	8.43499	10.6616
A3	7.44	18.19	2.44489	7.59976	10.1399
A3	11.48	18.2	1.58537	6.94372	9.56743
A3	5.1	18.24	3.57647	6.91944	9.87277
A3	9.4	18.23	1.93936	5.65785	8.46056
A4	6.79	7.73	1.13844	4.48643	8.54962
A4	11.09	8.2	0.739405	8.95328	11.2468
A4	4.89	11.51	2.35378	8.10106	10.9924
A4	7.35	11.94	1.62449	7.13002	10.9415
A4	9.91	12.04	1.21493	8.00377	11.7684
A4	11.92	12.15	1.0193	6.15802	10.3562
A4	5.17	16.66	3.22244	9.94325	11.7939
A4	10.24	17.03	1.66309	8.26017	11.6794
A4	7.76	17.03	2.19459	7.29448	10.4835
A4	12.8	17.54	1.37031	7.00862	11.1832
A4	8.74	6.38	0.729977	9.03567	11.4885
A4	11.61	6.12	0.527132	8.648	10.6997
A4	5.32	8.73	1.64098	10.3089	13.1679
A4	7.39	10.61	1.43572	9.64493	12.0229
A4	12.42	10.3	0.829308	5.37378	9.09669
A4	10.32	10.79	1.04554	8.15981	11.056
A4	12.68	15.44	1.21767	7.6399	11.5649
A4	5.23	15.63	2.98853	11.2435	12.2774
A4	10.43	15.64	1.49952	8.69737	11.7176
A4	7.92	16.2	2.04545	10.5808	13.3461
A4	8.83	8.49	0.961495	15.1276	14.4911
A4	5.76	8.12	1.40972	8.31423	10.4835
A4	4.32	12.09	2.79861	8.34742	11.514
A4	9.98	12.41	1.24349	8.75273	10.458
A4	6.94	12.55	1.80836	9.71259	11.056
A4	11.09	16.35	1.4743	10.4887	12.0483
A4	4.56	16.22	3.55702	9.94924	10.6361
A4	8.06	16.32	2.02481	7.24382	9.79644
A4	7.3	6.92	0.947945	9.86588	12.4682
A4	11.69	7.4	0.63302	11.5774	13.117
A4	5.21	10.94	2.09981	11.0876	11.7048
A4	8.95	11.37	1.27039	14.8222	12.4682
A4	12.2	13.22	1.08361	11.4941	11.7303
A4	5.64	15.98	2.83333	17.0877	13.4224
A4	10.08	16.74	1.66071	14.0995	13.8804
A4	11.79	11.83	1.00339	9.98825	11.5394
A4	6.43	12.04	1.87247	8.70206	11.5267
A4	9.12	12.01	1.31689	8.48565	10.8524
A4	7.51	12.82	1.70706	9.4447	11.7684
A4	10.04	12.31	1.2261	6.31244	9.07125
A4	7.51	6.58	0.876165	8.83075	12.799
A4	13.92	6.02	0.432471	6.69558	9.33842
A4	11.91	6.13	0.514694	6.40438	9.35115
A4	9.72	6.33	0.651235	6.01299	9.3257
A4	4.7	6.4	1.3617	5.62937	8.72774
A4	6.3	9.98	1.58413	8.04651	11.743
A4	3.62	10.15	2.80387	8.4693	11.7048
A4	13.39	10.32	0.770724	7.64395	11.4885
A4	11.2	10.04	0.896429	6.64297	10.4326
A4	9.06	10.1	1.11479	5.70836	9.65649
A4	5.27	14.21	2.69639	10.7302	13.8041
A4	7.62	13.7	1.7979	9.75986	11.6031
A4	12.26	13.94	1.13703	7.09846	10.6107
A4	10.03	13.84	1.37986	5.50084	8.98219
A4	3.24	14.14	4.3642	3.50634	7.54453
A4	6.65	18.21	2.73835	11.1545	13.0153
A4	3.87	18.17	4.69509	15.0797	13.1298
A4	8.94	18.21	2.03691	9.72052	12.43
A4	11.14	18.23	1.63645	5.50813	9.58015
A4	13.14	18.07	1.37519	4.19216	8.04071
A4	11.8	5.37	0.455085	9.25483	11.8575
A4	9.34	5.63	0.602784	10.4267	11.0051
A4	6.64	5.67	0.853916	10.7187	11.374
A4	4.26	5.83	1.36854	9.42253	11.514
A4	14.11	5.94	0.420978	8.27636	10.9542
A4	8.02	9.27	1.15586	9.1111	11.4249
A4	12.76	9.73	0.762539	11.9572	13.3842
A4	5.7	9.43	1.65439	8.52029	10.2799
A4	3.36	9.69	2.88393	9.99553	10.9415
A4	10.38	9.58	0.922929	7.04407	9.75827
A4	8.49	14.23	1.67609	13.5048	13.7913
A4	11.13	14.05	1.26235	10.8879	12.4046
A4	5.87	14.37	2.44804	12.763	13.2824
A4	13.64	14.09	1.03299	8.36684	10.1654
A4	3.38	14.2	4.20118	10.1483	11.0178
A4	12.9	18.11	1.40388	11.2995	12.5573
A4	6.25	18.79	3.0064	8.81181	11.2087
A4	3.65	18.69	5.12055	8.71728	10.0127
A4	8.62	18.83	2.18445	6.84271	9.91094
A4	10.83	18.51	1.70914	4.23408	7.27735
A4	4.6	7.26	1.57826	20.7821	15.827
A4	11.04	7.5	0.679348	11.8763	12.7735
A4	8.25	7.31	0.886061	8.61757	11.1959
A4	2.81	12.13	4.31673	12.1993	13.7659
A4	9.61	12.18	1.26743	13.3788	13.7913
A4	12.58	12.49	0.992846	13.4889	14.0076
A4	6.52	12	1.84049	12.3856	12.0229
A4	5.87	17.66	3.00852	13.6532	13.7913
A4	2.92	17.61	6.03082	15.9872	14.6565
A4	8.46	17.81	2.1052	10.5995	13.2824
A4	11.03	17.82	1.61559	13.2644	12.9644
A4	13.65	17.77	1.30183	9.89081	11.6031
A4	13.09	10.34	0.789916	10.1993	11.8575
A4	10.44	10.24	0.980843	8.8233	10.6234
A4	4.32	10.11	2.34028	6.00668	9.33842
A4	7.37	10.38	1.40841	7.73702	10.1145
A4	10.93	15.75	1.44099	11.2264	13.4987
A4	5.52	16.1	2.91667	12.2191	13.5115
A4	8.42	15.81	1.87767	7.31763	9.30025
A4	13.33	15.93	1.19505	5.54924	8.43511
A4	9.4	5.64	0.6	9.50621	11.6921
A4	6.8	5.42	0.797059	10.5153	11.6921
A4	11.95	5.48	0.458577	9.28866	11.056
A4	4.17	6.42	1.53957	5.53629	9.51654
A4	14.21	5.9	0.415201	4.01249	7.54453
A4	10.67	9.79	0.917526	10.1979	13.3461
A4	8.18	9.76	1.19315	8.41831	12.2901
A4	6.02	9.75	1.6196	8.70109	12.1374
A4	13.08	9.76	0.746177	6.47333	10.4707
A4	3.51	10.04	2.8604	11.0562	11.8066
A4	9.39	14	1.49095	9.18539	12.4682
A4	6.9	13.95	2.02174	10.1116	12.3155
A4	11.9	14.15	1.18908	8.81747	12.1756
A4	13.93	13.94	1.00072	5.38042	9.66921
A4	4.4	13.92	3.16364	5.97883	9.17303
A4	11.01	18.06	1.64033	11.2082	12.799
A4	5.81	18.31	3.15146	10.6003	13.6768
A4	8.32	18.36	2.20673	10.3356	12.0483
A4	3.43	18.88	5.50437	10.4107	13.8931
A4	13.71	18.31	1.33552	9.82978	11.5394
A5	8.51	4.56	0.53584	13.1252	12.1883
A5	3.44	4.76	1.38372	10.6927	11.3868
A5	13.46	4.6	0.341753	8.4897	10.4071
A5	11.11	4.61	0.414941	8.34434	10.2672
A5	5.85	4.54	0.776068	6.17599	8.90585
A5	6.07	8.8	1.44975	9.09799	10.1399
A5	8.68	8.78	1.01152	8.33091	9.91094
A5	11.28	9.02	0.799645	10.7026	11.0433
A5	3.47	9.1	2.62248	8.502	10.3181
A5	13.64	8.94	0.655425	5.94209	8.23155
A5	8.66	13.06	1.50808	13.0231	12.43
A5	5.85	13.17	2.25128	11.2042	11.6158
A5	13.81	13.23	0.958001	11.1195	11.8321
A5	3.27	13.12	4.01223	9.54247	10.687
A5	11.35	13.2	1.163	9.78495	10.7125
A5	8.69	17.55	2.01956	12.6165	12.1247
A5	3.49	17.84	5.11175	11.6639	12.112
A5	11.39	17.51	1.53731	8.01656	9.80916
A5	13.51	17.45	1.29164	7.68279	9.68193
A5	6.06	17.73	2.92574	8.41232	10.1399
A5	3.52	5.74	1.63068	6.34708	9.26209
A5	10.6	5.94	0.560377	7.72779	9.65649
A5	8.31	5.98	0.719615	7.01963	9.42748
A5	5.97	6.07	1.01675	7.20513	9.45293
A5	13.01	5.96	0.458109	5.19249	7.93893
A5	3.14	10	3.18471	11.3928	12.0356
A5	8.62	10.31	1.19606	11.4204	11.7939
A5	13.78	10.14	0.735849	7.35518	9.92366
A5	11.34	10.32	0.910053	8.71663	10.6361
A5	5.9	10.26	1.73898	8.32071	10.2036
A5	10.77	14.93	1.38626	11.0358	11.4377
A5	13.28	14.8	1.11446	9.3021	10.9415
A5	7.93	14.81	1.86759	10.0195	11.1196
A5	3.02	14.75	4.88411	7.91928	10.3053
A5	5.57	14.81	2.65889	6.74138	9.54198
A5	2.94	18.91	6.43197	9.67083	11.0051
A5	12.65	19	1.50198	8.33576	10.5471
A5	5.33	19.06	3.57598	9.05234	10.687
A5	7.75	19.18	2.47484	9.73978	10.5471
A5	10.09	19.16	1.89891	7.05832	9.55471
A5	3.36	5.5	1.6369	9.55801	10.7634
A5	5.86	5.79	0.988055	9.85633	11.3232
A5	8.66	5.84	0.674365	13.4646	12.5573
A5	11.56	6.09	0.526817	11.9756	12.2137
A5	13.98	6.65	0.47568	7.82588	10.0636
A5	4.15	9.63	2.32048	10.7152	11.1959
A5	7.16	9.9	1.38268	9.69398	11.3104
A5	9.6	10.23	1.06563	7.51931	9.93639
A5	13.79	10.55	0.765047	7.51769	9.69466
A5	11.67	10.29	0.881748	5.42056	8.39695
A5	3.05	13.68	4.48525	8.24738	10.5852
A5	5.6	13.71	2.44821	10.2767	10.9415
A5	10.54	14.35	1.36148	10.0587	11.514
A5	7.97	14.12	1.77164	5.36536	8.05344
A5	12.87	14.9	1.15773	10.3259	11.3486
A5	6.55	18.37	2.80458	13.2183	13.3588
A5	3.54	18.62	5.25989	14.2992	12.9008
A5	9.2	18.42	2.00217	9.83885	11.4122
A5	11.49	18.73	1.63011	6.3139	8.7659
A5	13.62	18.69	1.37225	5.80904	8.24427
A5	7.52	5.92	0.787234	8.04586	9.97455
A5	5.06	5.8	1.14625	5.04147	8.10433
A5	11.58	6.28	0.542314	7.47237	9.6056
A5	9.66	6.24	0.645963	5.88171	9.02036
A5	13.5	6.11	0.452593	3.98012	6.93384
A5	5.97	9.44	1.58124	8.88319	10.6361
A5	3.57	9.21	2.57983	7.71047	9.66921
A5	10.44	9.73	0.931992	6.53565	9.03308
A5	8.12	9.89	1.21798	6.48774	9.17303
A5	12.33	10.19	0.82644	5.78201	8.47328
A5	6.4	13.34	2.08438	9.09345	11.056
A5	8.82	13.49	1.52948	8.89727	10.7634
A5	11.02	13.46	1.22142	7.47091	10.0382
A5	3.97	13.52	3.40554	7.82945	10.1527
A5	12.94	13.46	1.04019	5.25416	8.12977
A5	12.67	17.22	1.35912	8.81893	10.7379
A5	10.19	17.37	1.70461	9.68961	10.7506
A5	6.16	17.43	2.82955	6.18991	9.02036
A5	3.96	17.43	4.40152	6.4272	9.46565
A5	8.02	17.43	2.17332	4.19443	7.23919
A5	11.11	4.36	0.392439	10.1119	11.514
A5	5.6	4.21	0.751786	7.92656	10.3181
A5	13.66	4.56	0.333821	11.3267	11.7939
A5	8.61	4.16	0.483159	7.6781	9.38931
A5	3.34	4.15	1.24251	6.66919	8.80407
A5	3.7	8.23	2.22432	12.4523	12.2901
A5	6.82	8.6	1.261	16.2023	13.944
A5	9.99	8.58	0.858859	13.2612	12.6463
A5	12.24	8.78	0.71732	6.48515	8.96947
A5	14.23	8.59	0.603654	4.68974	7.39186
A5	3.38	12.76	3.77515	12.8653	12.9644
A5	8.51	13.08	1.53702	11.4921	12.1756
A5	13.53	13.1	0.968219	11.3321	12.112
A5	5.94	13.05	2.19697	9.89161	10.9924
A5	11.04	13.37	1.21105	11.7966	12.2901
A5	9.07	17.8	1.96251	12.2152	12.4809
A5	3.43	18.02	5.25364	13.0979	12.9389
A5	6.43	17.95	2.7916	12.8172	12.8117
A5	14.06	17.94	1.27596	8.72715	10.5344
A5	11.79	17.93	1.52078	9.21194	10.6107
A5	11.14	4.93	0.442549	9.92156	10.9288
A5	8.6	5.63	0.654651	10.1033	10.7379
A5	4.02	5.39	1.3408	7.46687	9.37659
A5	13.4	5.26	0.392537	5.3359	7.93893
A5	6.36	5.78	0.908805	6.15138	8.34606
A5	2.5	8.91	3.564	13.7861	13.2061
A5	7.88	8.97	1.13832	8.48338	9.66921
A5	5.35	9.35	1.74766	10.2998	10.8142
A5	7.96	13.27	1.66709	14.3651	13.626
A5	13.33	13.75	1.03151	11.7979	12.5573
A5	2.64	13.46	5.09848	8.26503	10.1272
A5	5.15	13.64	2.64854	11.7281	11.972
A5	10.69	14.01	1.31057	9.06626	10.6234
A5	2.68	18.12	6.76119	19.3622	15.2926
A5	8.37	17.87	2.13501	11.3366	12.2137
A5	12.91	18.12	1.40356	7.70173	10.1527
A5	5.77	18.31	3.17331	9.16435	10.8142
A5	10.84	18.08	1.6679	6.60784	8.94402
A6	4.71	5.76	1.22293	8.7592	10.6616
A6	7.01	5.78	0.824536	9.1875	10.7125
A6	13.42	5.89	0.438897	5.24186	8.61323
A6	9.33	5.69	0.609861	4.70236	7.62087
A6	11.56	5.93	0.512976	4.83088	7.6972
A6	8.07	9.99	1.23792	7.11983	10.3817
A6	12.92	9.55	0.739164	5.11334	8.28244
A6	5.74	10.2	1.777	7.98419	11.0178
A6	10.45	9.93	0.950239	6.05621	9.37659
A6	3.12	10.63	3.40705	9.82282	11.9593
A6	4.56	13.86	3.03947	7.41766	10.8015
A6	10.71	14.07	1.31373	9.0245	11.0051
A6	12.88	14.02	1.08851	7.7859	10.0891
A6	6.53	13.83	2.11792	6.29156	9.16031
A6	8.63	14.1	1.63384	5.78443	9.28753
A6	3.16	17.89	5.66139	12.284	12.6972
A6	5.89	18.37	3.11885	13.8638	13.4606
A6	10.87	18.48	1.70009	7.70011	10.458
A6	8.54	18.47	2.16276	9.48679	10.7888
A6	12.99	18.27	1.40647	6.06317	9.00763
A6	3.37	6.29	1.86647	4.02706	7.67176
A6	8.97	6.89	0.768116	5.9238	9.16031
A6	5.25	6.64	1.26476	4.1852	7.63359
A6	10.95	6.99	0.638356	4.87022	8.30789
A6	6.93	6.8	0.981241	4.50845	7.73537
A6	3.23	9.72	3.00929	5.62823	9.24936
A6	5.41	9.88	1.82625	6.878	9.75827
A6	7.96	10.62	1.33417	7.98953	11.2723
A6	10.08	10.58	1.0496	6.93158	9.86005
A6	11.97	10.64	0.888889	5.71305	9.05852
A6	5.12	14.09	2.75195	9.03745	11.1832
A6	3.07	13.6	4.42997	4.79867	8.3715
A6	11.77	14.56	1.23704	8.71485	11.1578
A6	7.4	14.13	1.90946	6.24899	9.23664
A6	9.46	14.7	1.55391	7.09943	9.73282
A6	3.09	17.89	5.78964	11.0511	12.7863
A6	5.56	18.47	3.32194	9.6056	10.8142
A6	7.95	18.87	2.37358	8.40795	11.2341
A6	12.34	18.82	1.52512	8.97675	10.9796
A6	9.96	18.77	1.88454	6.3126	9.93639
A6	13.85	6.19	0.446931	10.8898	12.6718
A6	11.35	6.02	0.530396	7.47609	10.5344
A6	6.63	6.32	0.953243	9.87365	11.4249
A6	9.08	6.12	0.674009	5.50133	8.80407
A6	4.29	6.34	1.47786	7.31326	9.84733
A6	12.61	10.07	0.798573	11.9873	12.8626
A6	5.3	10.23	1.93019	9.39113	12.0102
A6	10.12	10.17	1.00494	12.4052	11.9338
A6	3.06	10.14	3.31373	7.28266	10.3053
A6	7.47	10.31	1.38019	7.47706	10.6997
A6	3.71	14.44	3.89218	10.5781	12.0738
A6	11.43	14.66	1.28259	9.30129	11.8702
A6	13.46	14.73	1.09435	8.54489	11.0178
A6	6.45	14.76	2.28837	12.6234	12.7226
A6	9.23	14.57	1.57855	9.42722	10.5471
A6	5.16	18.98	3.67829	10.7472	13.0534
A6	7.79	18.92	2.42875	11.0188	11.8321
A6	2.95	19.09	6.47119	9.0088	11.8321
A6	10.14	18.88	1.86193	6.3249	9.66921
A6	12.41	19.04	1.53425	8.18409	9.96183
A6	10.1	6.37	0.630693	8.15366	11.6031
A6	12.36	6.1	0.493528	8.27134	10.8142
A6	5.39	6.66	1.23562	8.65577	11.2723
A6	7.66	6.36	0.830287	8.47124	10.2672
A6	3.28	6.65	2.02744	6.5554	9.92366
A6	9.12	9.93	1.08882	7.96201	10.9796
A6	6.53	9.97	1.5268	7.37606	10.6743
A6	11.24	9.73	0.865658	6.53679	9.54198
A6	4.39	9.86	2.24601	5.82458	8.89313
A6	13.25	9.98	0.753208	5.7519	9.12214
A6	11.98	13.69	1.14274	8.53324	11.7939
A6	7.97	13.64	1.71142	7.87461	11.0051
A6	3.5	13.77	3.93429	8.26729	10.7252
A6	5.71	13.93	2.43958	6.31017	9.63104
A6	9.84	13.96	1.4187	5.69104	9.31298
A6	7.77	18.71	2.40798	11.1131	13.2316
A6	3.51	18.56	5.28775	9.01592	11.8066
A6	12.58	18.4	1.46264	9.03114	11.4758
A6	10.08	18.44	1.82937	9.46283	10.8142
A6	5.47	18.66	3.41133	5.63244	8.98219
A6	3.51	4.51	1.2849	4.65542	7.72265
A6	5.95	4.84	0.813445	2.75981	6.00509
A6	8.01	5.2	0.649189	3.64101	6.78117
A6	10.22	5.38	0.526419	2.96182	6.17048
A6	12.14	5.53	0.455519	2.19992	5.94148
A6	3.57	8.78	2.45938	6.55767	10.3817
A6	7.65	9.01	1.17778	4.00828	8.62595
A6	5.35	8.92	1.66729	5.14247	8.46056
A6	11.99	9.2	0.767306	3.71482	7.48092
A6	9.83	9.52	0.968464	3.8189	7.1883
A6	3.5	12.81	3.66	4.55199	8.24427
A6	7.9	13.18	1.66835	4.19912	8.86768
A6	5.72	13.1	2.29021	4.51055	8.10433
A6	10.21	13.17	1.28991	4.3427	8.68957
A6	12.06	13.36	1.10779	4.60557	7.70992
A6	5.97	17.56	2.94137	8.0805	11.7048
A6	8.5	17.57	2.06706	7.36392	11.1069
A6	10.19	17.4	1.70756	5.12872	9.56743
A6	3.86	17.65	4.57254	7.79804	10.916
A6	12.2	17.67	1.44836	4.70706	8.34606
A6	5.57	6.5	1.16697	6.2608	9.93639
A6	12.14	7.07	0.582372	5.11609	9.36387
A6	7.68	6.63	0.863281	3.47995	6.89567
A6	9.81	7.15	0.728848	4.13842	8.43511
A6	3.78	6.67	1.76455	2.24864	6.11959
A6	3.81	10.22	2.68241	5.01023	8.35878
A6	6.16	10.32	1.67532	4.96701	8.72774
A6	8.45	10.35	1.22485	3.35515	7.08651
A6	10.42	10.51	1.00864	2.9513	7.09924
A6	12.36	10.45	0.845469	3.08306	6.69211
A6	6.28	14.15	2.25318	5.61626	9.54198
A6	12.35	14.65	1.18623	7.12873	10.9542
A6	3.8	14.02	3.68947	4.27131	8.52417
A6	8.36	14.41	1.72368	5.44484	9.7201
A6	10.3	14.35	1.3932	4.64668	9.03308
A6	3.76	18.36	4.88298	8.82767	12.1628
A6	9.47	18.3	1.93242	4.60055	8.68957
A6	7.61	18.56	2.4389	5.1742	9.63104
A6	11.34	18.48	1.62963	5.42671	9.3257
A6	5.72	18.78	3.28322	6.82021	10.5852
A7	4.7	6.3	1.34043	4.2896	7.39186
A7	7.09	6.53	0.921016	5.82943	8.33333
A7	9.29	6.59	0.709365	4.6763	7.46819
A7	11.12	6.82	0.613309	4.97009	7.84987
A7	13.04	6.79	0.520706	5.13309	7.56997
A7	3.25	9.13	2.80923	6.71209	9.27481
A7	5.78	9.38	1.62284	6.01914	8.39695
A7	8.07	10.22	1.26642	7.93272	9.37659
A7	10.37	10.4	1.00289	7.12403	9.27481
A7	12.65	10.28	0.812648	6.15155	8.60051
A7	3.08	13.36	4.33766	7.73168	9.42748
A7	5.58	13.7	2.4552	7.54699	9.4402
A7	9.97	14.09	1.41324	8.22391	9.98728
A7	12.39	14.23	1.14851	9.07873	10.369
A7	7.89	13.87	1.75792	4.33638	7.1883
A7	3.03	17.76	5.86139	8.59394	10.1272
A7	5.22	17.75	3.40038	7.5117	9.42748
A7	7.61	17.9	2.35217	8.30598	9.74555
A7	9.9	17.83	1.80101	4.99016	8.257
A7	11.96	18.16	1.51839	5.61723	8.15522
A7	7.95	5.9	0.742138	6.98175	9.27481
A7	10.15	5.81	0.572414	6.25643	8.96947
A7	5.74	6.01	1.04704	5.64491	8.42239
A7	3.54	6.09	1.72034	4.39352	7.65903
A7	12.18	5.79	0.475369	3.86098	6.85751
A7	3.22	9.38	2.91304	4.80239	8.06616
A7	5.17	9.55	1.8472	5.22211	7.88804
A7	11.98	9.73	0.812187	5.32538	8.34606
A7	9.67	9.5	0.98242	4.34512	7.44275
A7	7.22	9.73	1.34765	4.66465	7.77354
A7	9.63	13.41	1.39252	6.61675	9.16031
A7	5.06	13.53	2.67391	6.0821	8.63868
A7	7.52	13.37	1.77793	5.45698	8.21883
A7	2.84	13.62	4.79577	5.94177	8.72774
A7	11.97	13.59	1.13534	6.40357	9.00763
A7	7.8	17.75	2.27564	5.9654	8.74046
A7	5.42	17.84	3.29151	6.45003	9.19847
A7	2.82	17.87	6.33688	5.52577	8.29517
A7	9.79	17.48	1.7855	3.01426	6.14504
A7	11.64	17.76	1.52577	3.59649	6.89567
A7	3.86	7.67	1.98705	4.24299	7.23919
A7	5.68	7.78	1.36972	4.71741	7.54453
A7	7.73	7.72	0.998706	3.85079	6.71756
A7	9.67	7.7	0.796277	3.60054	6.61578
A7	11.35	7.64	0.673128	2.79267	5.73791
A7	12.02	11.12	0.925125	7.64735	9.77099
A7	9.7	11.25	1.15979	7.95975	10.0891
A7	3.64	10.97	3.01374	5.39126	7.87532
A7	5.56	11.2	2.01439	5.40211	8.42239
A7	7.58	11.18	1.47493	4.80288	7.62087
A7	12.53	14.96	1.19393	9.02822	10.5598
A7	8.05	14.71	1.82733	7.38512	9.42748
A7	5.82	14.85	2.55155	7.62129	9.75827
A7	10.24	14.85	1.4502	6.80823	8.90585
A7	3.61	14.81	4.10249	5.5876	8.52417
A7	7.93	18.89	2.38209	10.1635	11.1578
A7	10.39	18.74	1.80366	8.89404	10.1908
A7	3.63	18.67	5.14325	6.27133	8.94402
A7	5.59	18.79	3.36136	7.03468	9.50382
A7	12.65	18.69	1.47747	6.40147	8.85496
A7	10.73	7.31	0.681267	6.00182	8.62595
A7	8.32	7.35	0.883413	5.2888	7.98982
A7	12.71	7.16	0.563336	3.02025	6.38677
A7	6.18	7.68	1.24272	4.53904	8.04071
A7	4.11	7.48	1.81995	4.85338	7.74809
A7	11.2	10.75	0.959821	8.05735	9.74555
A7	8.62	10.82	1.25522	5.48514	7.9771
A7	3.98	10.98	2.75879	4.98401	8.05344
A7	6.28	10.93	1.74045	5.54196	8.24427
A7	13.4	10.92	0.814925	4.65752	7.31552
A7	8.61	14.3	1.66086	7.29011	9.3257
A7	10.66	14.45	1.35553	5.96378	9.19847
A7	4.3	14.33	3.33256	5.95423	8.57506
A7	12.61	14.76	1.1705	7.46314	9.87277
A7	6.43	14.36	2.23328	4.13891	7.59542
A7	6.03	18.19	3.01658	8.93062	10.5344
A7	3.7	18.29	4.94324	7.333	9.97455
A7	8.34	18.28	2.19185	7.81277	10.0636
A7	10.35	18.3	1.76812	6.49794	9.0458
A7	12.32	18.31	1.4862	5.16271	8.11705
A7	4.39	5.7	1.29841	7.99439	9.54198
A7	9.06	5.74	0.633554	5.67485	8.20611
A7	6.92	5.74	0.82948	5.48304	8.19338
A7	11.32	5.6	0.4947	3.57092	6.37405
A7	13.43	5.88	0.437826	2.94499	5.89059
A7	6.17	9.47	1.53485	9.0852	10.5344
A7	10.77	9.45	0.877437	6.54601	8.89313
A7	8.61	9.32	1.08246	6.03128	8.60051
A7	3.44	9.6	2.7907	7.92576	9.42748
A7	12.95	9.58	0.739768	4.63422	7.59542
A7	13.39	14.14	1.05601	7.4039	9.51654
A7	3.68	14.31	3.88859	9.8068	10.5852
A7	6.26	14.27	2.27955	9.38125	10.458
A7	11.28	14.26	1.26418	7.56722	9.7201
A7	8.96	14.23	1.58817	7.9761	9.38931
A7	8.34	18.47	2.21463	9.06464	10.6234
A7	12.87	18.44	1.43279	7.04472	9.52926
A7	3.65	18.69	5.12055	8.0334	10.1781
A7	5.94	18.6	3.13131	7.72423	9.68193
A7	10.63	18.51	1.7413	7.00765	9.10941
A7	3.83	5.87	1.53264	6.16223	8.34606
A7	6.14	5.87	0.956026	4.56656	7.84987
A7	8.36	5.99	0.716507	5.55815	8.3715
A7	12.56	6	0.477707	2.55181	5.49618
A7	10.73	5.93	0.552656	2.21675	5.07634
A7	6.25	9.94	1.5904	6.97755	8.99491
A7	8.54	9.99	1.16979	6.94453	9.18575
A7	3.88	10.14	2.6134	6.62371	9.36387
A7	11.11	10.29	0.926193	6.38382	8.42239
A7	13.12	10.69	0.814787	6.48256	9.26209
A7	10.62	13.98	1.31638	7.72941	9.82188
A7	6.09	14.26	2.34154	6.67453	9.23664
A7	8.32	14.06	1.6899	5.41425	8.29517
A7	3.94	14.32	3.63452	6.24721	8.90585
A7	12.89	14.02	1.08766	5.31761	7.83715
A7	12.61	18.51	1.46788	6.1012	8.81679
A7	10.47	18.53	1.76982	6.11383	8.94402
A7	4.07	18.45	4.53317	6.0057	8.70229
A7	6.17	18.52	3.00162	4.48449	7.44275
A7	8.45	18.59	2.2	5.06769	8.00254
A8	10.74	8.11	0.755121	9.98938	11.1196
A8	13.26	8.35	0.629713	9.64412	11.1959
A8	3.23	8.47	2.62229	6.23458	8.7659
A8	6.135	8.855	1.44336	7.33122	9.94911
A8	8.49	8.48	0.998822	4.9662	8.01527
A8	2.57	12.55	4.88327	9.27507	10.9542
A8	10.02	12.95	1.29242	10.9656	12.1756
A8	5.25	12.62	2.40381	6.13649	9.09669
A8	7.6	12.66	1.66579	7.26842	9.30025
A8	12.67	12.96	1.02289	8.0682	10.1654
A8	5.45	17.85	3.27523	10.4073	11.9466
A8	13.2	17.76	1.34545	9.57112	11.2595
A8	8.02	17.81	2.2207	9.62729	11.2341
A8	10.57	17.58	1.6632	7.90779	9.61832
A8	2.99	17.69	5.91639	7.16029	9.7201
A8	7.12	12.51	1.75702	11.9562	12.6718
A8	10.12	12.54	1.23913	10.3897	11.9975
A8	1.5	2.01	1.34	7.93191	10.2163
A8	4.16	3.14	0.754808	12.4761	13.3079
A8	7.07	4.09	0.578501	11.3623	12.7863
A8	6.04	7.36	1.21854	12.3455	13.0534
A8	9.07	7.33	0.808159	7.16952	10
A8	11.31	7.62	0.67374	5.34966	8.66412
A8	3.24	7.41	2.28704	6.00894	8.257
A8	13.09	7.56	0.57754	3.97283	7.25191
A8	7.95	12.47	1.56855	13.3008	13.5496
A8	5.4	12.3	2.27778	8.56496	12.3155
A8	3.13	12.34	3.94249	10.0289	11.4631
A8	12.31	12.32	1.00081	10.2919	11.2341
A8	10.16	12.16	1.19685	4.83817	8.12977
A8	13.36	17.22	1.28892	6.60234	9.75827
A8	8.74	17.48	2	10.5415	11.1832
A8	6.08	17.87	2.93914	11.5825	12.1501
A8	11.29	17.41	1.54207	9.7516	10.8524
A8	3.34	17.87	5.3503	11.7524	11.7048
A8	9.9	10.24	1.03434	5.60978	9.14758
A8	5.98	10.23	1.7107	5.79933	8.26972
A8	8.29	13.82	1.66707	11.0469	11.5776
A8	6.08	16.53	2.71875	6.65754	9.92366
A8	10.18	16.85	1.65521	9.74545	11.1832
A8	7.69	5.18	0.673602	9.78575	11.5522
A8	12.57	5.67	0.451074	10.7039	12.6209
A8	5.31	5.36	1.00942	8.83965	10.6489
A8	10.16	5.54	0.545276	8.14314	10.8397
A8	3.11	5.61	1.80386	4.29996	7.45547
A8	8.66	9.6	1.10855	12.5996	12.9644
A8	6	9.8	1.63333	9.92949	12.0865
A8	13.51	9.16	0.678016	6.28347	8.75318
A8	3.32	10.13	3.0512	9.75387	11.9084
A8	11.23	9.38	0.835263	6.81455	8.9313
A8	11.05	13.91	1.25882	11.4554	12.659
A8	13.38	13.89	1.03812	9.18313	10.8524
A8	8.49	14.06	1.65607	6.78104	9.30025
A8	6.04	14.1	2.33444	6.14896	8.86768
A8	3.52	14.68	4.17045	10.9533	11.7048
A8	5.77	18.68	3.23744	12.059	13.3206
A8	13.155	18.55	1.41011	8.3717	11.0687
A8	8.115	18.92	2.33148	10.4366	12.2519
A8	10.67	18.63	1.74602	8.37072	10.3181
A8	3.34	18.94	5.67066	5.743	8.82952
A8	8.86	4.81	0.542889	7.58033	10.3562
A8	6.41	5.05	0.787832	8.61854	11.0051
A8	10.75	5.17	0.48093	5.94096	9.05852
A8	3.78	5.23	1.3836	6.58826	9.05852
A8	13.03	5.21	0.399847	4.72081	7.63359
A8	8.05	9.22	1.14534	8.18377	11.2468
A8	5.86	9.33	1.59215	8.07937	11.2468
A8	3.29	9.18	2.79027	10.0629	11.5903
A8	12.86	9.44	0.734059	9.74691	12.0102
A8	10.33	9.44	0.913843	8.3772	10.8651
A8	6.28	13.9	2.21338	11.3512	12.7863
A8	3.31	13.94	4.21148	9.21129	10.7888
A8	8.66	14.08	1.62587	6.19234	9.49109
A8	3.15	18.89	5.99683	13.4596	14.2494
A8	5.86	18.79	3.20648	11.4089	12.4936
A8	13.01	18.93	1.45503	8.85681	12.0102
A8	8.31	19.06	2.29362	11.5975	12.6463
A8	10.86	19.01	1.75046	7.21079	9.26209
A8	3.81	5.36	1.40682	11.9094	12.2392
A8	6.25	5.53	0.8848	7.62582	9.8855
A8	8.74	5.5	0.629291	9.33156	11.5013
A8	11.23	5.79	0.515583	8.94243	10.4707
A8	13.41	5.55	0.41387	5.94177	8.48601
A8	2.46	9.31	3.78455	9.98161	10.9033
A8	7.33	9.44	1.28786	8.9468	10.687
A8	10.03	9.5	0.947159	10.8749	11.9975
A8	4.98	9.4	1.88755	7.30678	10.0763
A8	12.68	9.52	0.750789	9.25338	10.2926
A8	3.78	13.53	3.57937	11.6354	12.8499
A8	6.46	13.63	2.10991	10.6503	11.7939
A8	13.64	13.9	1.01906	9.24091	12.1883
A8	9.21	14.07	1.52769	9.22505	12.201
A8	11.39	14.05	1.23354	8.79109	10.598
A8	2.54	18.35	7.22441	14.5679	14.1858
A8	7.79	18.18	2.33376	12.249	13.2443
A8	5.26	18.2	3.46008	11.2969	12.57
A8	12.74	18.39	1.44349	10.4272	12.0102
A8	10.25	18.3	1.78537	9.55639	10.687
A8	12.61	5.79	0.459159	9.92302	11.7812
A8	10.14	5.92	0.583826	9.51333	11.374
A8	6.03	6.01	0.996683	6.83041	10.2799
A8	7.99	5.4	0.675845	4.41974	7.8626
A8	3.53	6.41	1.81586	9.26568	11.3868
A8	8.22	9.51	1.15693	9.1977	11.3104
A8	13.08	9.94	0.759939	8.07483	10.229
A8	5.65	9.74	1.72389	5.91781	9.30025
A8	10.65	10.07	0.94554	7.15301	9.89822
A8	3.34	10.6	3.17365	6.1012	8.9313
A8	8.16	13.8	1.69118	8.64201	10.5852
A8	12.82	14.22	1.1092	8.92382	10.9924
A8	5.65	14.16	2.50619	8.56156	10.4198
A8	10.65	14.13	1.32676	7.14362	9.55471
A8	3.37	14.05	4.16914	5.64976	8.68957
A8	8.14	18.5	2.27273	11.3448	12.341
A8	3.48	18.41	5.29023	7.74819	10.2672
A8	5.76	18.54	3.21875	7.14508	10.4835
A8	12.86	18.71	1.4549	6.71597	9.59288
A8	10.66	18.7	1.75422	6.47155	9.31298
A9	8.21	5.43	0.661389	5.00408	8.3715
A9	12.98	5.84	0.449923	7.33737	10.2545
A9	5.75	5.61	0.975652	5.47932	8.7659
A9	10.46	5.68	0.543021	4.56494	7.76081
A9	3.88	5.71	1.47165	4.10038	7.35369
A9	11.02	9.33	0.846642	9.85455	10.7506
A9	6.35	9.36	1.47402	7.96574	9.66921
A9	3.9	9.35	2.39744	7.49535	9.74555
A9	8.65	9.29	1.07399	6.72892	9.16031
A9	13.28	9.56	0.71988	3.96522	6.78117
A9	10.37	13.77	1.32787	7.30176	10.2545
A9	12.53	13.89	1.10854	8.29076	10.7506
A9	3.69	13.84	3.75068	7.1318	10.3562
A9	8.22	13.66	1.6618	6.92721	9.65649
A9	6	13.86	2.31	6.67389	9.92366
A9	3.57	18.21	5.10084	8.05849	10.8015
A9	10.2	18.22	1.78627	7.15139	10.3181
A9	7.99	18.33	2.29412	7.05136	10.1399
A9	12.51	18.22	1.45643	6.57952	9.92366
A9	5.76	18.16	3.15278	6.98564	9.37659
A9	4	7.11	1.7775	5.80111	9.50382
A9	6.2	7.27	1.17258	6.19298	8.62595
A9	10.38	7.12	0.685934	3.63842	7.31552
A9	12.52	7.3	0.583067	4.44419	8.0916
A9	8.22	7.4	0.900243	4.77115	8.44784
A9	9.73	10.72	1.10175	5.27294	9.14758
A9	3.42	10.85	3.17251	4.70948	8.57506
A9	11.65	10.61	0.91073	4.52625	7.70992
A9	5.3	10.96	2.06792	4.62758	8.35878
A9	7.52	10.79	1.43484	3.67856	6.89567
A9	12.13	14.55	1.19951	5.83008	9.2112
A9	9.79	14.58	1.48927	6.93222	9.18575
A9	3.52	14.45	4.10511	4.39433	7.53181
A9	7.53	14.38	1.90969	4.16561	7.22646
A9	5.51	14.69	2.66606	3.4097	7.11196
A9	7.49	18.33	2.44726	8.33657	10.6361
A9	9.87	18.45	1.8693	5.60298	9.26209
A9	5.21	18.35	3.52207	4.68925	8.68957
A9	3.43	18.19	5.30321	3.83897	7.84987
A9	12.08	18.63	1.54222	6.48062	9.73282
A9	3.66	6.94	1.89617	4.71288	7.84987
A9	5.97	7.04	1.17923	4.8427	7.87532
A9	12	6.87	0.5725	3.93026	6.79389
A9	10.25	6.92	0.675122	3.23505	6.27226
A9	8.18	7.06	0.863081	3.97121	6.81934
A9	8.28	10.43	1.25966	5.94015	8.9313
A9	12.47	10.29	0.82518	5.54892	8.46056
A9	10.51	10.52	1.00095	5.74445	8.75318
A9	6.03	10.51	1.74295	5.47074	8.29517
A9	3.8	10.44	2.74737	5.26404	8.30789
A9	12.55	14.22	1.13307	7.81925	10.4071
A9	5.73	14.36	2.50611	7.20804	10.0254
A9	7.97	14.28	1.79172	7.07143	9.38931
A9	3.65	14.44	3.95616	5.44678	8.28244
A9	10.22	14.39	1.40802	5.94128	8.35878
A9	12.88	18.41	1.42935	7.84029	10.3053
A9	3.51	18.57	5.2906	9.38578	11.3104
A9	8.11	18.36	2.26387	9.24577	10.9542
A9	10.55	18.36	1.74028	8.33576	9.98728
A9	5.92	18.53	3.13007	7.45036	10.2163
A9	9.3	5.54	0.595699	7.02109	9.75827
A9	4.81	5.54	1.15177	5.66352	9.18575
A9	12.9	5.48	0.424806	3.8749	7.16285
A9	6.79	5.59	0.82327	4.32376	7.49364
A9	11.12	5.52	0.496403	3.42119	6.88295
A9	3.94	8.96	2.27411	8.37882	9.82188
A9	8.54	8.97	1.05035	6.77797	9.52926
A9	6.29	8.96	1.42448	5.91441	9.13486
A9	10.76	9.08	0.843866	5.46184	8.58779
A9	12.68	9.37	0.738959	5.26128	8.39695
A9	3.3	12.97	3.9303	8.02142	10.9288
A9	5.76	13.22	2.29514	7.92592	10.5344
A9	12.52	13.14	1.04952	8.21112	10.1527
A9	10.39	12.91	1.24254	6.13649	9.24936
A9	7.99	13.22	1.65457	5.68764	9.22392
A9	3.57	18.33	5.13445	12.1922	13.5878
A9	13.07	18.03	1.3795	8.41928	11.4122
A9	5.96	18.27	3.06544	10.1223	12.1247
A9	10.82	18.13	1.6756	8.41783	11.1832
A9	8.46	18.2	2.1513	10.6551	11.1832
A9	13.12	4.53	0.345274	5.53824	8.70229
A9	10.69	4.7	0.439663	5.83494	9.07125
A9	8.26	5.02	0.607748	5.81778	9.56743
A9	3.48	4.72	1.35632	4.47591	7.78626
A9	5.9	4.89	0.828814	3.38008	6.78117
A9	13.22	8.48	0.641452	7.6229	10.1781
A9	10.71	8.24	0.769374	6.61092	9.64377
A9	5.65	8.33	1.47434	7.12873	9.92366
A9	3.39	8.55	2.52212	5.61901	9.12214
A9	8.16	8.49	1.04044	3.93334	7.35369
A9	8.09	12.48	1.54265	10.6704	11.6921
A9	10.66	12.42	1.1651	8.40196	10.6743
A9	3.31	12.69	3.83384	7.96347	10.7252
A9	5.7	12.7	2.22807	5.94533	9.61832
A9	12.96	12.79	0.986883	6.30192	9.7201
A9	5.62	17.89	3.18327	10.5124	12.9771
A9	3.32	17.83	5.37048	10.4845	12.4046
A9	8.26	17.89	2.16586	9.04619	11.6921
A9	10.45	17.98	1.72057	8.55201	11.3359
A9	12.81	17.92	1.39891	9.68362	11.3613
A9	8.65	5.95	0.687861	8.01948	11.0814
A9	12.88	5.8	0.450311	6.44905	9.33842
A9	5.87	5.56	0.947189	5.09699	8.18066
A9	3.53	5.35	1.51558	2.96651	6.36132
A9	10.74	5.83	0.542831	6.08032	8.40967
A9	3.5	9.06	2.58857	9.10657	11.2468
A9	12.31	9.4	0.763607	6.21904	8.98219
A9	10.17	9.55	0.939036	5.21645	8.71501
A9	8	9.44	1.18	4.13939	7.64631
A9	5.9	9.46	1.60339	3.92961	7.46819
A9	5.77	13.76	2.38475	8.02174	11.0178
A9	8.11	13.77	1.6979	6.1059	10.0509
A9	3.54	13.94	3.93785	6.85663	10.4326
A9	10.32	13.86	1.34302	5.56268	9.35115
A9	12.33	13.9	1.12733	7.07305	9.80916
A9	8.11	18.49	2.2799	10.581	12.43
A9	10.46	18.22	1.74187	8.09571	10.8142
A9	3.68	18.33	4.98098	8.11077	11.0814
A9	5.79	18.38	3.17444	6.43772	9.64377
A9	12.65	18.45	1.4585	5.61528	9.46565
A10	9.3	6.53	0.702151	7.09166	10.1654
A10	6.23	6.89	1.10594	5.93432	9.6056
A10	12.9	10.58	0.820155	11.2293	12.1501
A10	10.42	10.63	1.02015	9.93823	12.3919
A10	4.75	11.08	2.33263	9.30663	11.7939
A10	7.58	10.84	1.43008	7.95295	10.0763
A10	10.68	15.93	1.49157	12.1993	13.855
A10	7.7	16.48	2.14026	14.4426	14.9364
A10	13.46	16.06	1.19316	7.54958	11.4758
A10	4.36	16.6	3.80734	15.1704	13.8931
A10	6.5	7.7	1.18462	8.05169	10.4835
A10	10.05	7.69	0.765174	6.07385	9.0458
A10	7.51	12	1.59787	8.68572	11.3995
A10	5.12	11.74	2.29297	8.02563	10.1145
A10	10	11.7	1.17	7.48888	9.63104
A10	12.41	12.2	0.983078	7.82022	11.1323
A10	5.03	16.72	3.32406	8.53728	11.0178
A10	7.61	16.74	2.19974	8.00167	11.145
A10	12.07	16.56	1.372	6.38415	9.68193
A10	9.99	16.6	1.66166	5.79609	9.18575
A10	5.46	7.55	1.38278	17.5357	14.5038
A10	11.75	7.36	0.626383	14.2576	13.5115
A10	8.62	11.54	1.33875	11.3374	13.6132
A10	5.19	16.1	3.10212	17.345	15.5471
A10	12.01	16.22	1.35054	16.0674	14.9109
A10	5.53	5.49	0.992767	15.4376	13.9822
A10	11.58	5.99	0.517271	14.8522	15.3435
A10	8.54	8.38	0.981265	14.6453	15.1272
A10	5.69	12.39	2.1775	18.2831	15.8651
A10	10.82	12.59	1.16359	17.3847	16.2468
A10	4.99	6.86	1.37475	13.3517	14.0712
A10	10.72	6.99	0.652052	10.8246	12.7226
A10	7.58	10.61	1.39974	10.1862	11.972
A10	4.44	14.32	3.22523	14.0564	14.542
A10	10.01	14.42	1.44056	14.7672	13.3715
A10	6.31	9.41	1.49128	5.81163	9.31298
A10	9.59	10.05	1.04797	6.89143	10.4962
A10	7.86	11.87	1.51018	6.4149	9.12214
A10	5.87	14.25	2.4276	9.71291	12.1374
A10	9.32	14.57	1.5633	9.11094	11.6921
A10	3.54	4.91	1.38701	6.4162	9.08397
A10	10.24	5.24	0.511719	7.59458	9.96183
A10	5.79	5.13	0.88601	5.5868	8.30789
A10	7.89	5.22	0.661597	5.84368	8.47328
A10	12.57	5.68	0.45187	6.64766	9.38931
A10	4.31	8.97	2.08121	13.4454	12.6209
A10	6.85	9.23	1.34745	10.9153	12.4427
A10	11.66	9.04	0.7753	9.44276	11.2087
A10	9.25	9.33	1.00865	9.64153	11.2595
A10	13.97	9.33	0.66786	8.45635	10.598
A10	3.42	13.59	3.97368	15.1123	14.313
A10	11.57	13.8	1.19274	11.6184	12.8753
A10	13.93	13.83	0.992821	10.1381	12.2137
A10	8.88	14.06	1.58333	12.413	12.6336
A10	6.19	13.86	2.2391	11.7188	12.0356
A10	11.54	18.95	1.64211	12.329	13.3079
A10	5.97	19	3.18258	13.3159	13.486
A10	3.19	18.9	5.92476	11.7053	12.7226
A10	13.91	18.62	1.33861	10.4106	11.5394
A10	8.78	19.05	2.1697	13.2599	13.0153
A10	8.87	5.8	0.65389	11.6113	12.43
A10	13.23	5.43	0.410431	7.49762	9.75827
A10	11.18	5.33	0.476744	6.5138	8.90585
A10	4.2	6.19	1.47381	9.17471	10.7634
A10	6.51	5.83	0.895545	5.55847	8.00254
A10	10.69	9.39	0.878391	10.1762	11.6921
A10	7.86	9.47	1.20483	10.5507	11.4758
A10	13.03	9.42	0.722947	10.0222	11.3486
A10	5.61	9.93	1.77005	8.99828	10.8015
A10	3.39	9.86	2.90855	7.16596	9.22392
A10	8.62	13.78	1.59861	12.9344	13.5878
A10	13.57	14	1.03169	10.9153	12.0611
A10	3.39	13.82	4.0767	10.3408	11.0941
A10	11.02	13.62	1.23593	9.33318	10.3308
A10	6.17	14.13	2.29011	8.75629	10.4071
A10	3.57	18.26	5.11485	10.5059	11.5522
A10	13.68	18.23	1.3326	7.11821	9.47837
A10	4.25	5.14	1.20941	10.2387	11.9211
A10	6.56	4.8	0.731707	5.83299	9.28753
A10	11.27	4.93	0.437445	5.10622	8.3715
A10	8.97	4.96	0.552954	5.00861	8.14249
A10	13.11	4.95	0.377574	3.36227	6.53944
A10	12.81	8.55	0.667447	6.23911	9.68193
A10	5.86	8.62	1.47099	8.80841	10.7379
A10	10.5	8.6	0.819048	6.11108	8.6514
A10	8.09	8.4	1.03832	4.08047	7.3028
A10	3.34	8.9	2.66467	7.22973	9.59288
A10	8.06	13.16	1.63275	12.3041	13.7786
A10	12.89	13.25	1.02793	11.6908	12.888
A10	5.57	12.8	2.29803	7.98629	10.4071
A10	10.51	12.98	1.23501	7.2074	10.5725
A10	3.04	13.04	4.28947	6.45083	9.58015
A10	6.62	17.24	2.60423	11.4751	13.3715
A10	3.85	17.48	4.54026	13.9575	13.7405
A10	11.32	17.79	1.57155	7.24333	10.1908
A10	13.39	17.9	1.33682	7.17939	10.4071
A10	9.13	17.75	1.94414	6.27586	9.55471
A10	13.32	6.28	0.471471	15.4533	15.0382
A10	10.5	6.26	0.59619	11.6441	12.8117
A10	7.93	6.1	0.769231	11.0834	11.4758
A10	5.41	6.43	1.18854	7.89646	10.687
A10	3.23	6.56	2.03096	4.98595	8.05344
A10	11.56	11.46	0.991349	10.9131	13.3588
A10	8.91	11.37	1.27609	12.4352	13.4606
A10	3.15	11.45	3.63492	11.497	13.3206
A10	6.05	11.45	1.89256	11.183	12.1628
A10	13.82	11.54	0.835022	8.3199	11.1196
A10	5.97	17	2.84757	13.2788	14.4911
A10	8.66	17.01	1.9642	12.8185	14.3003
A10	11.14	16.86	1.51346	10.0685	12.6336
A10	13.51	16.93	1.25315	10.0423	12.4936
A10	3.25	17.22	5.29846	12.0813	14.0712
A10	10.46	9.99	0.955067	10.5106	13.1425
A10	5.78	9.65	1.66955	7.1692	10.369
A10	8.05	12	1.49068	6.47949	9.22392
A10	5.79	15.57	2.68912	8.95004	11.374
A10	10.17	15.96	1.56932	7.60461	10.7506
Compound leaf raw data
Clones	Compound leaf length (cm)	Compound leaf width (cm)	Compound leaf length / width	Petiole length (cm)
A0	20.67	19.33	1.06932	2.29
A0	26.66	10.61	2.51272	3.6
A0	28.91	10.4	2.77981	2.83
A0	26.32	9.68	2.71901	3.47
A0	20.11	9.31	2.16004	2.39
A2	27.58	10.77	2.56082	2.8
A2	18.68	7.94	2.35264	2.84
A2	18.27	8.83	2.06908	3.21
A2	23.79	9.49	2.50685	2.77
A2	22.7	10.72	2.11754	2.69
A3	15.35	8.16	1.88113	2.13
A3	16.35	9.04	1.80863	1.63
A3	13.61	7.01	1.94151	1.74
A3	17.82	9.23	1.93066	1.68
A3	13.87	8.69	1.59609	2.13
A4	19.69	10.61	1.8558	2.54
A4	19.6	10.51	1.86489	2.41
A4	20.36	10.3	1.9767	2.52
A4	18.07	9.8	1.84388	2.56
A4	21.53	10.71	2.01027	2.73
A5	16.66	9.61	1.73361	2.03
A5	18.66	9.91	1.88295	2.38
A5	18.32	10.32	1.77519	2.24
A5	17.48	10.51	1.66318	2.05
A5	18.58	10.13	1.83416	2.45
A6	19.87	9.75	2.03795	2.91
A6	22.24	9.21	2.41477	2.24
A6	21.48	8.89	2.4162	2.39
A6	21.53	9.59	2.24505	2.13
A6	18.68	10.82	1.72643	1.85
A7	20.11	8.73	2.30355	2.44
A7	21.18	8.68	2.44009	3.21
A7	16.92	7.38	2.29268	1.93
A7	16.1	6.86	2.34694	2.1
A7	19.7	7.92	2.48737	2.44
A8	24.33	9.94	2.44769	2.41
A8	21.64	9.56	2.2636	2.96
A8	21.13	10.54	2.00474	2.95
A8	24.37	12.37	1.97009	2.39
A8	24.27	9.4	2.58191	3.1
A9	19.7	8.74	2.254	2.29
A9	21.23	9.98	2.12725	2.24
A9	19.02	10.58	1.79773	2.09
A9	20.03	10.48	1.91126	1.88
A9	17.07	8.37	2.03943	1.78
A10	22.39	13.53	1.65484	2.44
A10	22.8	15.17	1.50297	2.54
A10	25.29	12.85	1.96809	2.45
A10	18.81	12.33	1.52555	2.35
A10	23.56	12.19	1.93273	3.05
Compound leaf total table clone
Clones	Compound leaf length (cm)	Compound leaf width (cm)	Compound leaf length / width	Petiole length (cm)
A0	24.53±3.91a	11.87±4.21ab	2.25±0.7ab	2.92±0.6ab
A1	22.13±3.45abcd	8.78±1.22cd	2.53±0.31a	3.26±0.59a
A2	22.2±3.86abcd	9.55±1.22cd	2.32±0.22ab	2.86±0.2ab
A3	15.4±1.75f	8.43±0.89cd	1.83±0.14e	1.86±0.25e
A4	19.85±1.26bcde	10.39±0.36bc	1.91±0.07bcd	2.55±0.12bcd
A5	17.94±0.85ef	10.1±0.35bcd	1.78±0.09de	2.23±0.19de
A6	20.76±1.45bcde	9.65±0.73bcd	2.17±0.29cde	2.3±0.39cde
A7	18.8±2.18de	7.91±0.81d	2.37±0.09bcd	2.42±0.49bcd
A8	23.15±1.62ab	10.36±1.21bc	2.25±0.27abc	2.76±0.34abc
A9	19.41±1.53cde	9.63±1.02bcd	2.03±0.18de	2.06±0.22de
A10	22.57±2.38abc	13.21±1.21a	1.72±0.22bcd	2.57±0.28bcd
Leaflet total table clone
Clones	Leaflet width (cm)	Leaflet length (cm)	Leaflet length / width	Leaflet area (cm2)	Leaflet perimeter (cm)
A0	12.04±4.65a	8.15±3.17ab	1.8±1.17ab	6.58±2.2de	9.77±1.8cd
A1	11.76±4.54a	7.32±2.99b	2.02±1.68ab	5.84±1.6fg	9.35±1.38d
A2	12.58±4.33a	7.83±3.34ab	2.16±1.93a	8.59±3.09c	11.51±2.15a
A3	12.82±4.47a	7.95±3.2ab	1.99±1.28ab	5.61±1.7g	8.67±1.36e
A4	12.34±4.14a	8.65±3.18a	1.72±1.08b	9.32±2.83ab	11.45±1.64a
A5	11.7±4.84a	8.45±3.58a	1.77±1.32ab	9.16±2.67bc	10.57±1.53b
A6	12.14±4.61a	8.06±3.19ab	1.84±1.22ab	6.87±2.45d	9.84±1.71c
A7	12.3±4.44a	8.16±3.2ab	1.85±1.21ab	6.14±1.65efg	8.61±1.18e
A8	11.95±4.81a	8.05±3.43ab	1.87±1.35ab	8.78±2.25bc	10.79±1.53b
A9	11.88±4.66a	8.15±3.22ab	1.79±1.19ab	6.46±1.93defg	9.37±1.49d
A10	11.49±4.28a	8.46±3.24a	1.64±1.08b	9.87±3.25a	11.58±2.06a
Cluster analysis raw data(Similarity matrix)
Clones	A0	A1	A2	A3	A4	A5	A6	A7	A8	A9	A10
A0	0
A1	17.042	0
A2	18.411	13.982	0
A3	99.326	49.902	65.781	0
A4	35.022	27.395	7.952	46.412	0
A5	54.761	34.776	21.658	27.145	5.104	0
A6	19.641	5.71	8.516	33.981	10.503	14.44	0
A7	50.388	14.241	29.142	13.054	25.918	19.332	9.005	0
A8	10.114	15.174	2.657	80.098	12.312	28.139	11.022	36.912	0
A9	32.22	10.952	18.36	19.776	13.998	11.326	2.367	4.436	22.479	0
A10	20.565	43.681	17.475	103.541	16.472	32.814	28.875	66.272	11.021	39.941	0
