# Supplementary material for: Comparative analysis of the dust retention capacity and leaf microstructure of 11 Sophora japonica clones
Source: PLoS One. 2021 Sep 7;16(9):e0254627. doi: 10.1371/journal.pone.0254627 (PMC8423301; doi:10.1371/journal.pone.0254627)
Supplement: S6 Fig — Alphanumeric identifiers indicate the clone number and upper or lower epidermis of the leaf. (XLSX) [file pone.0254627.s006.xlsx]

## Sheet: S6 Fig.
Clones	Number of gullies	Morphology of stomatal apparatus	Number of pores	Number of epidermal hairs
A0	86	Oblong, mostly closed, uneven in size, irregular in arrangement, about 80-150μm in diameter	23	1
A1	69	Oval, mostly closed, uneven in size, irregular in arrangement, about 100-120μm in diameter, a small number of guard cells protruding	17	0
A2	62	Oblong, mostly closed, uneven in size, irregular in arrangement, sunken, about 110-200μm in diameter	14	3
A3	60	Oval, mostly open, uneven in size, irregular in arrangement, sunken, about 100-120μm in diameter	19	2
A4	100	Oval, almost all closed, uneven in size, irregular in arrangement, sunken, about 40-100μm in diameter	31	5
A5	77	Oblong, almost all closed, uneven in size, irregular in arrangement, about 100-170μm in diameter	11	2
A6	79	Oval, small open, uniform size, irregular arrangement, sunken, about 100μm in diameter	17	0
A7	63	Oval, almost all closed, uneven size, irregular arrangement, sunken, diameter about 20-100μm	3	1
A8	53	Oblong, almost all closed, uneven size, irregular arrangement, sunken, about 40-80μm in diameter	15	4
A9	93	Oblong, almost all closed, uniform in size, irregular in arrangement, sunken, about 90-110μm in diameter	16	2
A10	65	Oval, small open, uneven size, irregular arrangement, sunken, about 150-180μm in diameter	33	0
