# Supplementary material for: Comparative analysis of the dust retention capacity and leaf microstructure of 11 Sophora japonica clones
Source: PLoS One. 2021 Sep 7;16(9):e0254627. doi: 10.1371/journal.pone.0254627 (PMC8423301; doi:10.1371/journal.pone.0254627)
Supplement: S7 Fig — Alphanumeric identifiers indicate the clone number and upper or lower epidermis of the leaf. (XLSX) [file pone.0254627.s007.xlsx]

## Sheet: S7 Fig.
Ra
Clones	Repeat 1	Repeat 2	Repeat 3	Repeat 4	Repeat 5	Repeat 6	Repeat 7	Repeat 8	Repeat 9	Repeat 10	Repeat 11	Repeat 12	Average value	Standard deviation	Sort
A0	66.6	62.4	43	42	79.2	58.2	48.1	67.6	37.2	43.5	48.8	49.3	53.825	±12.821	3
A1	111	116	105	104	105	101	56.6	64.8	81.8	79.2	93.7	80	91.5083	±18.841	1
A5	106	122	115	70	131	114	26.8	33.5	56.5	85.5	63.3	49.1	81.0583	±36.077	2
A7	68	56	32	48	61	57	30.9	43.8	12.1	54.5	40.5	21.6	43.7833	±16.925	4
P-V
Clones	Repeat 1	Repeat 2	Repeat 3	Repeat 4	Repeat 5	Repeat 6	Repeat 7	Repeat 8	Repeat 9	Repeat 10	Repeat 11	Repeat 12	Average value	Standard deviation	Sort
A0	112.605	124.211	106.388	105.782	121.202	115.906	124.756	136.682	138.237	125.757	120.982	128.8	121.776	±10.380	3
A1	478.425	503.766	444.243	487.653	466.78	442.276	288.456	244.106	267.895	281.458	266.331	268.703	370.008	±10.676	1
A5	245.181	250.818	254.984	244.101	234.032	241.779	188.323	202.306	179.723	182.691	191.925	183.55	216.618	±30.704	2
A7	116.643	123.223	134.745	121.489	112.705	119.216	103.587	103.061	105.949	101.033	107.206	98.483	112.278	±10.954	4
