# Supplementary material for: Comparative analysis of the dust retention capacity and leaf microstructure of 11 Sophora japonica clones
Source: PLoS One. 2021 Sep 7;16(9):e0254627. doi: 10.1371/journal.pone.0254627 (PMC8423301; doi:10.1371/journal.pone.0254627)
Supplement: S8 Fig — Data are inter-index correlation coefficients (r). Significant correlations are indicated by *(P < 0.05) and ** (P < 0.01). Leaf shape and surface microtrait indicators include compound leaf length (X1), compound leaf width (X2), compound leaf petiole length (X3), leaflet length (X4), leaflet width (X5), leaflet area (X6), leaflet circumference (X7), number of gullies (X8), stomatal size (X9), number of stomata (X10), epidermal hair number (X11), roughness (X12), peak and valley (X13). Dust blocker indicators (Y1–Y11) are consistent with Fig 4A. (XLSX) [file pone.0254627.s008.xlsx]

## Sheet: S8 Fig.
Index	Y1	Y2	Y3	Y4	Y5	Y6	Y7	Y8	Y9	Y10	Y11
X1	-0.283	-0.291	0.387	-0.553	0.501	-0.253	-0.065	0.172	0.625	0.171	0.366
X2	0.154	0.093	0.123	-0.507	0.591	-0.421	-0.066	-0.232	0.421	-0.269	-0.001
X3	-0.477	-0.415	0.429	-0.475	0.253	0.041	0.314	0.321	0.338	0.381	0.551
X4	-0.411	-0.4	0.325	0.075	-0.331	0.415	0.108	0.489	-0.325	-0.205	0.082
X5	0.497	0.498	-0.386	-0.137	0.523	-0.61	-0.148	-0.351	-0.23	-0.647	-0.479
X6	0.739*	0.777*	-0.166	-0.431	0.471	-0.238	0.379	0.192	0.128	-0.396	0.268
X7	0.251	0.225	0.093	-0.491	0.365	-0.041	0.434	0.386	0.321	-0.254	0.503
X8	0.257	0.466	-0.022	0.198	0.015	-0.212	-0.174	-0.289	0.081	0.002	-0.185
X9	-0.201	-0.328	0.415	-0.129	-0.332	0.585	0.162	-0.031	0.115	-0.116	0.102
X10	0.109	0.196	0.077	-0.072	0.059	-0.045	0.272	0.028	0.057	-0.063	0.174
X11	0.217	0.3	-0.075	0.021	0.038	-0.045	0.507	0.538	-0.316	-0.535	0.256
X12	0.057	0.145	0.715*	0.681*	-0.314	0.206	0.131	0.161	-0.446	0.161	-0.022
X13	0.192	0.305	-0.074	0.573	0.793*	0.631	0.860**	0.811*	0.109	0.820*	0.844**
