# Supplementary material for: Comparative analysis of the dust retention capacity and leaf microstructure of 11 Sophora japonica clones
Source: PLoS One. 2021 Sep 7;16(9):e0254627. doi: 10.1371/journal.pone.0254627 (PMC8423301; doi:10.1371/journal.pone.0254627)
Supplement: S1 Table — (XLSX) [file pone.0254627.s009.xlsx]

## Sheet: S1 Table.
Raw data
Survey data of experimental forest
Clones	Tree height /m	Breast diameter/cm	Ground diameter/cm	Height under branch/m	Crown width/m
					East and west	North and south
A0	5.15	5.8	8.7	2.51	1.62	1.48
A0	5.2	5.9	8.1	2.72	3.26	2.96
A0	4.82	4.8	6.6	3.25	1.92	2.46
A0	5.83	6.6	9.9	2.57	1.81	1.96
A0	5.5	5.5	7.2	3.01	1.36	1.7
A0	5.2	4.7	6.6	2.61	1.2	1.8
A0	4.92	5.2	7.3	2.5	1.1	1.3
A0	4.2	4.1	5.7	2.67	1.1	1.3
A0	5.2	5.3	8.2	2.5	1.8	1.4
A0	4.9	3.5	5.3	3.35	0.9	1.1
A0	4.7	3.7	5.3	3.27	1.4	1.5
A0	4.6	3.67	6.56	2.8	0.9	1.1
A0	5.8	5.72	7.95	2.7	2.5	0.2
A0	4.3	5.14	7.39	2.8	0.7	0.8
A0	5.25	6.1	8.2	2.52	1.8	1.4
A0	5.3	5.4	8.1	2.62	1.8	1.4
A0	4.8	4.9	7.3	2.57	1.1	0.6
A1	5.34	6.1	9.3	2.71	1.8	2.5
A1	6.2	5.2	7.9	2.63	1.7	2
A1	5.8	6.2	8.1	2.65	1.7	2.8
A1	5.1	4.1	5.8	2.51	1.3	1.2
A1	5.3	5.2	8.6	2.89	1.7	2
A1	6.05	5.7	9.6	2.78	1.6	1.4
A1	5.2	6.5	7.3	2.57	1.7	2.1
A1	4.8	4.3	6.5	2.75	1.6	1.2
A1	4.8	4.2	6.4	2.55	1.3	1.5
A1	5.2	4.2	6.1	2.85	0.8	1.1
A1	5.4	6.1	7.7	3.01	1.5	1.3
A1	5.12	5.2	7.5	2.78	1.3	1.7
A1	6.5	5.89	8.31	3.1	0.9	1.2
A1	5.6	4.47	7.01	2.2	0.7	0.8
A1	5.2	4.69	6.69	3.1	0.5	0.8
A1	5.2	4.6	6.3	3.17	1.4	0.8
A1	5.78	3.4	4.4	2.85	0.3	0.4
A1	5.15	5.7	7.9	2.67	1.3	1.5
A2	5.1	4	5.8	2.53	1.3	1.2
A2	5.1	4.7	7.9	2.47	1.2	1.6
A2	5.2	3.9	6.4	2.35	1.5	1.2
A2	4.7	3.5	7.5	2.45	1.3	1.1
A2	5.3	5.4	7.9	3.1	1.8	1.5
A2	4.5	4.8	8.6	2.45	1.1	1.2
A2	5.12	4.8	8.3	2.35	2.3	2
A2	5.3	5.1	7.4	2.37	3.2	3.3
A2	5.2	7.1	9.8	2.25	2.9	1.5
A2	5.8	4.6	6.1	2.2	0.6	0.4
A2	4.8	5.4	7.8	2.35	1.5	2.2
A2	5.2	5.08	6.61	2.2	3.5	0.3
A2	5.6	5.64	7.78	3.2	1.1	0.9
A2	5.5	5.64	7.98	3.5	1.1	1.2
A2	4.89	5.1	6.3	2.78	0.9	1.1
A2	4.95	5.6	7.2	3.12	2.2	2.4
A2	5.15	5.2	6.5	2.93	1.5	1.3
A3	5.27	6.3	8.8	2.25	1.98	2.19
A3	4.92	4.3	6.3	2.57	1.34	1.57
A3	5.35	5.5	9.9	2.53	1.87	1.96
A3	5.21	4.2	7.4	1.6	1.33	1.49
A3	5.31	5.4	9.1	2.42	2.2	1.98
A3	5.15	4.6	7.9	2.68	2.12	2.33
A3	5.2	3.8	5.4	2.95	1.2	1.5
A3	4.7	3.3	3.5	2.9	0.5	0.6
A3	5.2	4.4	6.5	2.6	1.2	1.3
A3	4.9	4.8	7.2	2.25	1.1	1.5
A3	4.5	4.2	5.7	2.37	1.4	1.3
A3	4.8	4.2	5.8	2.75	1.07	0.7
A3	6.4	6.24	8.62	2.8	2.3	2.6
A3	5.1	5.36	6.88	2.6	1.5	1.2
A3	6.2	5.97	7.67	2.9	1.2	1.5
A3	4.85	5.2	6.5	3.05	1.6	1.2
A3	4.9	5.4	6.4	2.75	2.2	1.8
A3	6.2	6.4	8.3	2.9	2.4	2.2
A4	6.07	4.8	7.7	3.12	0.4	1.2
A4	5.8	5	7.4	2.71	1.51	1.62
A4	6.1	4.6	7.3	2.3	1.4	2.87
A4	5.35	4.9	8.1	2.56	0.9	1.6
A4	5.15	3.6	6.6	2.73	1.1	1.3
A4	5.45	4.7	8.4	3.12	1.5	2
A4	5.2	4.6	6.6	3.5	0.8	1.1
A4	5.15	4.6	5.7	3.05	0.6	0.7
A4	5.2	5.1	6.5	3.65	1.07	1.2
A4	5.4	5.2	7.3	2.76	1.3	1.6
A4	6	4.8	7.1	2.6	1.8	1.2
A4	4.9	4.2	6.2	2.9	0.8	0.7
A4	6.6	5.4	7.7	3.5	1.3	1.5
A4	6.3	4.36	6.91	3.1	1	0.8
A4	6.1	4.36	6.52	3.6	0.8	1
A4	5.2	4.7	7.9	2.7	1.2	0.9
A4	5.7	5.2	6.8	3.1	1.4	0.9
A4	5.7	4.5	6.1	3.35	1.5	1.2
A5	6.12	6.6	9.5	3.37	1.51	1.74
A5	5.15	4.3	7.9	2.57	1.21	1.12
A5	5.21	5.1	7.5	2.18	1.2	1.3
A5	5.25	5.3	7.4	3.47	1.6	1.4
A5	5.2	4.3	6.1	2.3	1.1	0.8
A5	5.3	4.2	5.3	3.25	1	1.2
A5	5.3	5.3	7.4	3.2	2.1	1.7
A5	4.95	4.2	5.4	2.35	1.1	0.9
A5	4.7	3.7	5.7	1.8	1.1	1.2
A5	6.5	5.37	7.61	3.2	1.4	1.3
A5	4.9	4.94	7.02	2.8	1.8	1.8
A5	5.9	4.85	6.91	2.2	1	1.2
A5	5.15	4.3	6.1	2.75	1.3	1.1
A5	5.2	5.3	6.5	2.67	2.2	2.5
A5	5.34	5.5	7.2	4.45	1.4	1.3
A6	4.3	3.3	6.5	2.71	0.3	0.4
A6	5.12	4.3	8.9	2.81	0.8	0.6
A6	4.8	4.2	8	2.6	0.7	0.4
A6	4.7	4.3	7.4	2.53	0.5	0.6
A6	4.15	4.7	8.3	2.57	0.7	1
A6	4.87	3.9	5.4	3.37	0.8	0.7
A6	4.85	5.4	7.7	2.55	1.2	1.7
A6	4.9	4.7	6.1	2.92	0.8	0.7
A6	5.2	4.7	6.7	2.85	1.4	1
A6	4.6	3.94	6.36	2.9	0.4	0.5
A6	5.2	4.08	6.51	3.4	0.6	0.8
A6	5.23	4.5	6.2	2.65	1.1	0.9
A6	4.8	3.5	4.7	2.57	0.6	0.4
A6	5.6	3.8	5.1	2.45	1.1	0.6
A7	5.3	5.6	7.9	2.35	1.4	1.6
A7	5.23	4.4	7.3	2.67	0.9	1.1
A7	5.8	5.3	8.6	2.53	1.1	1.5
A7	5.34	4.1	4.9	2.15	0.4	0.4
A7	4.9	5.2	6.9	2.45	1.3	1.5
A7	5.1	4.6	8.6	2.7	1.5	1.7
A7	5.7	5.8	7.9	3.25	1.2	1.5
A7	4.9	5.1	8.9	2.7	1.6	1.2
A7	5.35	5.3	7.7	2.6	1.4	1.7
A7	5.3	4.9	9	2.45	1.1	1.3
A7	5.7	4.8	8.5	3.21	1.3	1.2
A7	5.2	4.8	7.9	3.12	1.5	1.5
A7	6.1	6.13	8.8	2.8	1.8	1.8
A7	6.3	5.78	7.17	3.7	1.5	1.2
A7	6.2	5.38	7.28	2.8	1.6	1.2
A7	5.45	5.2	6.5	3.35	1.3	1.6
A7	4.5	5.3	6.3	2.85	0.8	1.2
A7	5.85	5.1	7.6	3.15	1.8	1.5
A8	5.84	4.45	8.6	3.75	1.2	1.6
A8	5.45	4.6	8.88	2.85	1.7	1.6
A8	5.73	5.55	8.3	2.25	1.9	2.2
A8	4.3	3.3	5.5	2.2	0.7	1.2
A8	5.9	4.4	6.9	3.1	1.4	1.67
A8	5.2	4.9	8.1	2.75	2.8	2.6
A8	5.4	5.3	9.7	2.8	2.2	2.7
A8	6.7	6.3	9.9	2.9	2.8	3.2
A8	6	5.7	8.2	3.15	1.7	2.5
A8	5.3	6.2	9.7	2.65	2.2	2.5
A8	6.4	4.5	6.18	2.9	0.6	0.5
A8	6.2	6.68	8.23	2.8	1.2	1.5
A8	5.65	4.01	4.7	2.85	0.2	0.25
A8	6.1	5.7	7.3	2.77	2.5	1.9
A8	5.35	6.2	8.2	3.27	2.1	1.5
A9	5.67	6.5	8.8	3.82	2.14	2.44
A9	5.6	5.1	8.9	2.67	1.82	2.03
A9	5.43	5.9	8.7	2.51	1.92	2.23
A9	5.24	4.8	8.7	3.19	2.41	1.96
A9	5.47	5.6	6	2.6	3.34	2.68
A9	6.23	6.5	9.7	2.65	3.27	2.22
A9	5.2	5.3	7.6	2.25	1.8	1.4
A9	5.3	4.2	6.2	2.35	1.5	2.3
A9	5.35	5.1	6.8	3.92	1.5	1.7
A9	6.3	4.7	7.2	2.85	2.1	1.8
A9	5.25	6.1	8.6	3.12	1.9	1.7
A9	5.3	5.1	7.7	1.85	1.9	1.4
A9	5.5	5.19	7.41	4.2	2.4	2.3
A9	5.5	4.35	5.93	2.2	1.2	0.8
A9	5.3	5.19	7.33	2.9	1.8	1.3
A9	4.7	4.2	5.3	3.2	3.1	2.2
A9	5.25	5.2	6.7	2.89	2.5	2.2
A9	5.3	5.5	6.6	3.92	2.1	1.8
A10	4.9	4.2	8.2	2.38	1.4	1.7
A10	5.2	4.8	6.6	2.9	1.8	1.3
A10	5.4	5.2	7.6	2.8	1.8	2.1
A10	6.2	4.7	6.8	2.15	0.6	0.7
A10	4.8	3.7	5.2	2.37	1.6	2.1
A10	4.3	3.2	5.3	2.45	0.8	1.7
A10	5.3	4.7	6.5	3.2	0.9	1.2
A10	4.9	3.7	5.2	2.65	0.7	0.9
A10	4.7	4.5	6.4	3.4	0.6	0.7
A10	5.35	4.6	6.3	3.15	1.2	1.1
A10	6.54	4.74	6.1	3.16	0.8	1.2
A10	4.9	3.47	4.94	2.8	0.7	0.6
A10	5.8	4.86	7.02	3.4	0.6	0.6
A10	5.15	5.5	7.6	3.2	0.8	1.1
A10	5.2	4.3	5.5	3.07	1.2	1.4
A10	4.7	4.1	5.2	3.25	0.8	0.7
Tabulation data
Clones	Tree height /m	Breast diameter /cm	Ground diameter/cm	Crown width/m
				East and west	North and south
A0	5.04±0.46	5.06±0.90	7.32±1.23	1.55±0.64	1.44±0.65
1	5.43±0.47	5.10±0.89	7.30±1.30	1.28±0.456	1.46±0.63
2	5.14±0.32	5.03±0.82	7.40±1.03	1.71±0.84	1.44±0.73
3	5.23±0.53	4.98±0.91	7.10±1.55	1.58±0.53	1.61±0.54
4	5.63±0.48	4.70±0.42	7.05±0.74	1.13±0.37	1.30±0.53
5	5.34±0.48	4.88±0.73	6.90±1.10	1.40±0.38	1.37±0.42
6	4.88±0.38	4.24±0.55	6.71±1.23	0.79±0.32	0.74±0.35
7	5.46±0.48	5.16±0.51	7.65±1.06	1.31±0.35	1.37±0.32
8	5.70±0.58	5.19±0.97	7.89±1.53	1.68±0.79	1.83±0.81
9	5.44±0.36	5.25±0.69	7.45±1.23	2.15±0.60	1.91±0.47
10	5.21±0.58	4.39±0.63	6.28±1.01	1.09±0.42	1.19±0.50
